# Supplementary material for: The CXCL10/CXCR3 axis is essential for sustaining immunological dormancy in triple-negative breast cancer
Source: NPJ Breast Cancer. 2026 Jan 30;12:36. doi: 10.1038/s41523-026-00903-6 (PMC12960658; doi:10.1038/s41523-026-00903-6)
Supplement: Supplementary file 2 — Supplementary Data 1 [file 41523_2026_903_MOESM2_ESM.xlsx]

## Sheet: 1_Significant_D2.0R_vs_D2A1
ensembl_gene_id	baseMean	log2FoldChange	lfcSE	pvalue	padj	external_gene_name	entrezgene_id
ENSMUSG00000097694	80.8635	1.36152	0.87411	0.00649431	0.0497968	G730013B05Rik	619312
ENSMUSG00000050890	516.918	0.590893	0.25274	0.0064654	0.0496021	Pdik1l	230809
ENSMUSG00000070953	650.104	-0.628133	0.274512	0.00646107	0.0495958	Rabepk	227746
ENSMUSG00000026088	906.114	0.795191	0.380676	0.00642975	0.0494092	Mitd1	69028
ENSMUSG00000053334	217.806	-0.654284	0.289542	0.00640629	0.0492827	Ficd	231630
ENSMUSG00000000631	4718.78	-0.703535	0.320411	0.00640052	0.0492651	Myo18a	360013
ENSMUSG00000031310	893.905	-0.721696	0.331519	0.00638066	0.0491391	Zmym3	56364
ENSMUSG00000006599	2264.89	0.637761	0.278543	0.00634947	0.0489524	Gtf2h1	14884
ENSMUSG00000021279	3582.65	0.735738	0.33872	0.0063354	0.0488706	Cdc42bpb	217866
ENSMUSG00000015377	113.724	1.11408	0.645663	0.00631948	0.0488279	Dennd6b	69440
ENSMUSG00000025408	529.375	1.43528	1.07847	0.0063057	0.0487482	Ddit3	13198
ENSMUSG00000047443	2229.43	0.839521	0.410956	0.00628755	0.0486452	Erfe	227358
ENSMUSG00000004637	447.594	-0.789103	0.375397	0.00626385	0.0485044	Wwox	80707
ENSMUSG00000034850	1843.55	-0.663045	0.287897	0.00624811	0.0484091	Tmem127	69470
ENSMUSG00000021460	471.466	-0.832098	0.406036	0.00622477	0.0482881	Auh	11992
ENSMUSG00000047793	169.17	-1.47272	1.16332	0.00622564	0.0482881	Sned1	208777
ENSMUSG00000031659	1895.13	0.890928	0.450764	0.00618122	0.0480493	Adcy7	11513
ENSMUSG00000055917	718.822	-0.635873	0.27705	0.00617364	0.0480493	Zfp277	246196
ENSMUSG00000121084	67.7558	-0.765448	0.357654	0.00617991	0.0480493	Gm56860	NA
ENSMUSG00000021273	1346.87	-0.580266	0.24565	0.00615662	0.0479638	Fdft1	14137
ENSMUSG00000028282	1380.83	0.79587	0.378861	0.00614771	0.0479474	Casp8ap2	26885
ENSMUSG00000028587	657.359	1.0539	0.581675	0.00611024	0.0476815	Orc1	18392
ENSMUSG00000001918	2130.53	0.645697	0.279506	0.00608169	0.047485	Slc1a5	20514
ENSMUSG00000022947	313.035	-0.960806	0.502819	0.0060737	0.0474598	Cbr3	109857
ENSMUSG00000055681	2462.67	-0.847684	0.414684	0.00607509	0.0474598	Cope	59042
ENSMUSG00000028756	815.929	-1.06997	0.600174	0.00606019	0.0474166	Pink1	68943
ENSMUSG00000052137	244.969	0.661956	0.291069	0.00605884	0.0474166	Rbm12b2	77604
ENSMUSG00000030884	4140.98	-0.630712	0.273084	0.00604642	0.047367	Uqcrc2	67003
ENSMUSG00000034032	899.787	-0.667371	0.294613	0.00604069	0.0473484	Rpap1	68925
ENSMUSG00000020413	848.464	0.798205	0.376295	0.00600543	0.0471507	Hus1	15574
ENSMUSG00000022515	243.546	0.93465	0.476522	0.00597772	0.0469593	Anks3	72615
ENSMUSG00000069808	738.71	0.926351	0.474627	0.00596287	0.0468687	Tlcd3a	116972
ENSMUSG00000066838	132.894	-0.622565	0.267224	0.00591069	0.0465884	Zfp772	232855
ENSMUSG00000059323	403.31	1.02308	0.548544	0.00589338	0.0464779	Tonsl	72749
ENSMUSG00000032507	79.4619	1.99112	1.19659	0.0058751	0.0463597	Fbxl2	72179
ENSMUSG00000039824	359.989	-0.886892	0.441027	0.00583443	0.046142	Myl6b	216459
ENSMUSG00000037787	363.752	-0.834649	0.399178	0.00578539	0.0458056	Coa8	68020
ENSMUSG00000039774	247.755	0.912538	0.455014	0.0057781	0.0457993	Galnt12	230145
ENSMUSG00000022263	1675.63	0.859684	0.417239	0.00577412	0.0457935	Trio	223435
ENSMUSG00000026172	449.062	-0.816441	0.387598	0.00576594	0.0457844	Bcs1l	66821
ENSMUSG00000057229	328.077	-0.660355	0.287935	0.00576534	0.0457844	Dmac2	66349
ENSMUSG00000026307	475.015	-0.805276	0.37951	0.00573031	0.0456257	Scly	50880
ENSMUSG00000042787	401.228	0.773298	0.358096	0.00572539	0.0456123	Exog	208194
ENSMUSG00000028617	1385.3	-0.583826	0.243212	0.00570546	0.0454792	Lrrc42	77809
ENSMUSG00000010080	66.5157	1.22242	0.718824	0.00569799	0.0454453	Epn3	71889
ENSMUSG00000031595	356.695	-0.907611	0.453516	0.00568761	0.0453882	Pdgfrl	68797
ENSMUSG00000037890	780.289	-0.766506	0.353216	0.00568556	0.0453882	Wdr19	213081
ENSMUSG00000069682	201.629	-0.827695	0.393689	0.00567249	0.0453445	Gm10275	NA
ENSMUSG00000013593	5386.64	-0.642714	0.27535	0.00564938	0.0451854	Ndufs2	226646
ENSMUSG00000025508	9098.89	-0.825472	0.392357	0.00563935	0.0451564	Rplp2	67186
ENSMUSG00000091811	84.8901	-0.732292	0.330175	0.00563795	0.0451564	Inafm1	66300
ENSMUSG00000031381	613.938	0.755161	0.343083	0.00560024	0.0448942	Piga	18700
ENSMUSG00000106820	136.493	0.969726	0.493902	0.00559339	0.0448649	D5Ertd605e	100039805
ENSMUSG00000020623	265.122	-0.795973	0.371488	0.00557259	0.0447662	Map2k6	26399
ENSMUSG00000024099	2824.8	-0.671231	0.292431	0.00557792	0.0447662	Ndufv2	72900
ENSMUSG00000054072	1135.58	1.40546	0.931532	0.00557618	0.0447662	Iigp1	60440
ENSMUSG00000038608	100.41	0.902875	0.443438	0.00556305	0.0447233	Dock10	210293
ENSMUSG00000074064	285.172	-1.08228	0.59323	0.00553597	0.0445309	Mlycd	56690
ENSMUSG00000032295	643.14	-0.768174	0.352008	0.00552769	0.0444897	Man2c1	73744
ENSMUSG00000018449	248.026	-0.72041	0.321152	0.00551252	0.044393	Rpain	69723
ENSMUSG00000039713	234.144	-0.813527	0.380971	0.0054924	0.0442562	Plekhg5	269608
ENSMUSG00000071547	1111.08	-0.820096	0.394621	0.00548041	0.0442395	Nt5dc2	70021
ENSMUSG00000028403	1149.01	0.84999	0.403005	0.00547093	0.0442095	Zdhhc21	68268
ENSMUSG00000045822	215.242	-0.649914	0.279049	0.00546707	0.0442036	Zswim3	67538
ENSMUSG00000059461	65.7861	-0.978565	0.500471	0.00544409	0.0440937	Gm7331	NA
ENSMUSG00000027341	370.35	-0.666278	0.287999	0.00540774	0.0438749	Tmem230	70612
ENSMUSG00000044475	747.226	-0.799234	0.370427	0.00540215	0.0438547	Ascc1	69090
ENSMUSG00000019578	1298.68	-0.699151	0.307005	0.00537985	0.0437241	Ubxn6	66530
ENSMUSG00000039958	165.643	-0.776086	0.354255	0.005363	0.0436374	Etfbkmt	320204
ENSMUSG00000033684	2904.17	-0.603776	0.251747	0.00535498	0.0435974	Qsox1	104009
ENSMUSG00000050288	605.196	-0.656707	0.281986	0.00535213	0.0435974	Fzd2	57265
ENSMUSG00000002617	75.5062	-0.876069	0.421287	0.00533271	0.0434914	Zfp40	22700
ENSMUSG00000002489	829.193	0.761678	0.344032	0.00531257	0.0433522	Tiam1	21844
ENSMUSG00000039116	248.147	-0.921564	0.45486	0.00529156	0.0432433	Adgrg6	215798
ENSMUSG00000046223	3600.72	0.860807	0.408642	0.00529465	0.0432433	Plaur	18793
ENSMUSG00000032578	56.9862	-1.3512	0.840859	0.00528228	0.0432301	Cish	12700
ENSMUSG00000051319	214.877	-1.20009	0.694279	0.00525685	0.043072	Mtln	67885
ENSMUSG00000020473	6044.64	-0.745371	0.333491	0.00521334	0.0427651	Aebp1	11568
ENSMUSG00000040883	254.505	-1.08816	0.586533	0.0052053	0.0427489	Tmem205	235043
ENSMUSG00000055782	83.4405	-1.69205	1.423	0.00518747	0.0426771	Abcd2	26874
ENSMUSG00000027257	716.143	-0.858721	0.408414	0.00516017	0.0425021	Pacsin3	80708
ENSMUSG00000036850	355.495	-0.764796	0.344858	0.00515574	0.0424904	Mrpl41	107733
ENSMUSG00000063531	140.324	1.59339	1.12166	0.0051533	0.0424904	Sema3e	20349
ENSMUSG00000034333	232.235	0.852888	0.401689	0.00513494	0.0423685	Zbed4	223773
ENSMUSG00000043542	905.379	-0.634773	0.267102	0.00508027	0.0420158	Zc2hc1a	67306
ENSMUSG00000057841	14511.2	-0.686778	0.300198	0.00508004	0.0420158	Rpl32	19951
ENSMUSG00000022248	251.035	0.627262	0.262022	0.0050613	0.041908	Rad1	19355
ENSMUSG00000018425	2250.33	-0.647453	0.274105	0.00504062	0.0417613	Dhx40	67487
ENSMUSG00000011658	128.896	-1.01758	0.521232	0.00501671	0.0415876	Fuz	70300
ENSMUSG00000023032	439.556	1.47199	0.937698	0.00500894	0.0415477	Slc4a8	59033
ENSMUSG00000094870	1642.97	0.699021	0.302177	0.00500614	0.0415477	Zfp131	72465
ENSMUSG00000018599	233.463	-0.665518	0.283256	0.0049768	0.0413297	Mief2	237781
ENSMUSG00000019797	364.825	-0.719607	0.314729	0.00496056	0.0412192	Mtres1	67851
ENSMUSG00000005148	1124.09	0.846707	0.393409	0.00494279	0.04112	Klf5	12224
ENSMUSG00000043923	149.475	1.0707	0.558365	0.00494146	0.04112	Cenatac	382073
ENSMUSG00000028378	725.817	-0.921919	0.447582	0.00491875	0.0410167	Ptgr1	67103
ENSMUSG00000027253	60.4939	-1.45281	0.92115	0.00490624	0.0409366	Lrp4	228357
ENSMUSG00000027508	469.699	0.968772	0.478702	0.00490377	0.0409366	Pag1	94212
ENSMUSG00000121225	99.5076	-0.697005	0.30043	0.00490144	0.0409366	Gm57457	NA
ENSMUSG00000031951	333.067	-1.15548	0.633995	0.00489454	0.0409116	Tmem231	234740
ENSMUSG00000016344	416.818	-0.71519	0.310855	0.0048815	0.0408268	Ppdpf	66496
ENSMUSG00000039395	124.177	0.913827	0.437056	0.00487516	0.040798	Mreg	381269
ENSMUSG00000036775	498.24	-0.890034	0.424631	0.00486463	0.0407572	Decr2	26378
ENSMUSG00000032803	4718.59	0.731719	0.319642	0.0048468	0.040633	Cdv3	321022
ENSMUSG00000025875	185.246	-1.06309	0.553407	0.00484047	0.0406211	Tspan17	74257
ENSMUSG00000050199	413.714	-0.682946	0.291538	0.00484038	0.0406211	Lgr4	107515
ENSMUSG00000118671	123.715	1.07883	0.561698	0.00482823	0.0405738	Eppk1	NA
ENSMUSG00000048402	120.195	-1.49736	1.00484	0.00482449	0.0405665	Gli2	14633
ENSMUSG00000089762	287.238	-1.01408	0.514641	0.00480022	0.0404107	Ier5l	72500
ENSMUSG00000090222	153.096	1.05198	0.537713	0.00479861	0.0404107	Ifi203-ps	NA
ENSMUSG00000020038	581.262	0.677154	0.287419	0.00479123	0.0403832	Cry1	12952
ENSMUSG00000068196	5772.95	-0.803332	0.361509	0.00477019	0.04023	Col8a1	12837
ENSMUSG00000030641	424.853	0.903667	0.430804	0.00476159	0.0402055	Ddias	74041
ENSMUSG00000033799	2668.8	0.834418	0.381957	0.00475706	0.0401913	Tasor2	105203
ENSMUSG00000078853	2127.11	1.28615	0.737435	0.00475161	0.0401913	Igtp	16145
ENSMUSG00000030966	540.911	0.866549	0.403483	0.00473435	0.0400715	Trim21	20821
ENSMUSG00000016239	84.9142	1.3784	0.822898	0.00471153	0.0399262	Lonrf3	74365
ENSMUSG00000001525	49143	-0.604424	0.247963	0.00470333	0.0398807	Tubb5	22154
ENSMUSG00000025607	1828.84	-0.825098	0.377491	0.00467911	0.0396992	Copg2	54160
ENSMUSG00000030346	743.401	1.0449	0.53174	0.00465668	0.0395565	Rad51ap1	19362
ENSMUSG00000086158	73.9219	-1.49956	0.971446	0.00462547	0.0393625	Pierce2	546143
ENSMUSG00000024101	894.217	-0.615828	0.252907	0.00461899	0.0393311	Washc1	68767
ENSMUSG00000034382	261.88	1.00062	0.494666	0.00461535	0.0393239	AI661453	224833
ENSMUSG00000069835	88.6733	-1.23485	0.689817	0.00459857	0.0392521	Sat2	69215
ENSMUSG00000024750	2542.09	-0.638651	0.264537	0.0045686	0.0390672	Zfand5	22682
ENSMUSG00000026825	869.622	-1.2713	0.727316	0.00456703	0.0390672	Dnm1	13429
ENSMUSG00000026154	283.228	-0.754646	0.330471	0.00456237	0.0390613	Sdhaf4	68002
ENSMUSG00000040364	109.014	0.957761	0.461686	0.00455765	0.0390613	Sec1	56546
ENSMUSG00000044337	574.692	1.30678	0.751752	0.00455892	0.0390613	Ackr3	12778
ENSMUSG00000045672	67.6215	2.57101	1.63432	0.00455496	0.0390613	Col27a1	373864
ENSMUSG00000047446	593.819	-0.762998	0.335683	0.00456128	0.0390613	Arl4a	11861
ENSMUSG00000036564	296.761	-1.33812	0.788443	0.00454818	0.0390584	Ndrg4	234593
ENSMUSG00000039841	695.306	0.619631	0.253574	0.00453096	0.0389342	Zfp800	627049
ENSMUSG00000096916	432.566	0.815278	0.366168	0.0045263	0.0389179	Zfp850	100043772
ENSMUSG00000028212	924.558	1.14606	0.606443	0.00449516	0.0387721	Ccne2	12448
ENSMUSG00000028573	221.029	-1.05483	0.535071	0.00449763	0.0387721	Fggy	75578
ENSMUSG00000037235	1145.49	-1.19715	0.652958	0.00449651	0.0387721	Mxd4	17122
ENSMUSG00000059824	398.307	-1.19646	0.652331	0.00449835	0.0387721	Dbp	13170
ENSMUSG00000028608	264.263	0.636875	0.262241	0.00448708	0.0387698	Czib	74098
ENSMUSG00000118590	60.752	1.41327	0.834316	0.00448077	0.038739	Gm15433	NA
ENSMUSG00000014980	333.137	0.800722	0.355711	0.00445552	0.0386155	Tsen15	66637
ENSMUSG00000074129	1373.83	-0.858533	0.394795	0.00444	0.0385046	Rpl13a	22121
ENSMUSG00000029378	587.492	0.913312	0.428992	0.00442723	0.0384174	Areg	11839
ENSMUSG00000039662	1526.88	0.604283	0.244434	0.00439186	0.0382045	Icmt	57295
ENSMUSG00000033565	4291.59	0.666952	0.277277	0.00437181	0.0380772	Rbfox2	93686
ENSMUSG00000047123	778.537	-0.839064	0.380152	0.00436827	0.0380698	Ticam1	106759
ENSMUSG00000027939	67.9332	1.72003	1.20706	0.00435431	0.0379716	Nup210l	77595
ENSMUSG00000032827	53.3325	1.76663	1.16028	0.00432343	0.0377257	Ppp1r9a	243725
ENSMUSG00000042632	761.026	-0.72037	0.307631	0.00431297	0.0376577	Pla2g6	53357
ENSMUSG00000032860	297.333	0.625257	0.25462	0.00430956	0.0376512	P2ry2	18442
ENSMUSG00000041718	518.395	0.765857	0.332594	0.00430096	0.0375994	Alg13	67574
ENSMUSG00000047221	600.496	0.659322	0.272153	0.00429031	0.0375296	Fam185a	330050
ENSMUSG00000074766	78.2068	-1.27822	0.697043	0.00428209	0.0374809	Ism1	319909
ENSMUSG00000057193	3575.44	-0.753029	0.326436	0.0042781	0.0374692	Slc44a2	68682
ENSMUSG00000004383	1154.49	-0.640643	0.264394	0.00426296	0.0373599	Large1	16795
ENSMUSG00000059939	445.904	0.680837	0.28377	0.00425007	0.0372933	9430015G10Rik	230996
ENSMUSG00000034614	264.638	-1.44367	0.875282	0.00424208	0.0372487	Pik3ip1	216505
ENSMUSG00000038168	1179.93	-1.11946	0.579873	0.00424236	0.0372487	P3h2	210530
ENSMUSG00000061046	276.171	-1.03765	0.514741	0.00424183	0.0372487	Haghl	68977
ENSMUSG00000030826	668.667	-0.821475	0.366882	0.00422355	0.037153	Bcat2	12036
ENSMUSG00000037742	180935	-0.610773	0.247101	0.00421893	0.0371356	Eef1a1	13627
ENSMUSG00000058793	2554.98	-0.691312	0.290174	0.00421872	0.0371356	Cds2	110911
ENSMUSG00000078126	51.173	-0.951425	0.450376	0.00421642	0.0371356	Rpl23a-ps3	NA
ENSMUSG00000056204	1031.06	-0.70639	0.298438	0.00420923	0.0371197	Pgpep1	66522
ENSMUSG00000025880	762.385	0.782996	0.34126	0.00418881	0.0370983	Smad7	17131
ENSMUSG00000030750	955.017	-0.773112	0.336455	0.00419095	0.0370983	Nsmce1	67711
ENSMUSG00000039069	297.363	-0.590275	0.236123	0.00419871	0.0370983	Mtg2	52856
ENSMUSG00000041115	503.044	-0.729991	0.311197	0.00420154	0.0370983	Iqsec2	245666
ENSMUSG00000046447	386.048	-1.20084	0.643124	0.00419633	0.0370983	Camk2n1	66259
ENSMUSG00000071456	661.145	0.811291	0.357333	0.00419157	0.0370983	1110002L01Rik	100043040
ENSMUSG00000037965	1377.44	1.07133	0.540117	0.00416257	0.0369857	Zc3h7a	106205
ENSMUSG00000020020	205.621	-0.722247	0.306407	0.00415229	0.0369572	Usp44	327799
ENSMUSG00000049502	3174.2	0.790498	0.345788	0.00415523	0.0369572	Dtx3l	209200
ENSMUSG00000070003	1455.3	-0.768902	0.333944	0.00415631	0.0369572	Ssbp4	76900
ENSMUSG00000030528	1007.87	0.707326	0.296731	0.00413798	0.0369068	Blm	12144
ENSMUSG00000007610	731.078	-0.649599	0.266639	0.00412157	0.036807	Gtpbp3	70359
ENSMUSG00000121107	51.4653	-1.22764	0.659518	0.00411368	0.0367598	9330133O14Rik	100689703
ENSMUSG00000017868	369.5	-1.00726	0.490129	0.00410975	0.0367479	Sgk2	27219
ENSMUSG00000027086	565.755	-0.759646	0.327565	0.00410768	0.0367479	Fastkd1	320720
ENSMUSG00000021238	508.023	-1.40343	0.820941	0.00407435	0.0365473	Aldh6a1	104776
ENSMUSG00000076431	3251.02	-1.10374	0.562793	0.0040733	0.0365473	Sox4	20677
ENSMUSG00000004996	724.829	-0.689389	0.287264	0.00406863	0.0365425	Mri1	67873
ENSMUSG00000022533	7344.67	0.78936	0.345725	0.00405229	0.0364422	Atp13a3	224088
ENSMUSG00000042404	275.098	0.974299	0.461186	0.00404888	0.0364348	Dennd4b	229541
ENSMUSG00000047866	2361.37	-0.848536	0.380707	0.00404195	0.0363956	Lonp2	66887
ENSMUSG00000072889	992.121	0.663748	0.272115	0.00403893	0.0363916	Nfxl1	100978
ENSMUSG00000059895	194.011	-1.10843	0.559171	0.00400405	0.0361005	Ptp4a3	19245
ENSMUSG00000032298	205.689	-1.051	0.516429	0.00399715	0.0360613	Neil1	72774
ENSMUSG00000038286	341.365	-0.818996	0.360642	0.00398555	0.0359797	Bphl	68021
ENSMUSG00000002308	405.74	-0.766471	0.329219	0.00395671	0.0357422	Cd320	54219
ENSMUSG00000026915	1401.06	-0.616862	0.247555	0.00395345	0.0357356	Strbp	20744
ENSMUSG00000038954	516.52	-0.746727	0.317728	0.00394269	0.0356612	Supt3	109115
ENSMUSG00000020922	1837.1	0.598905	0.237974	0.00392691	0.0356286	Lsm12	268490
ENSMUSG00000023990	458.384	-0.913611	0.419042	0.00393349	0.0356286	Tfeb	21425
ENSMUSG00000025912	320.662	0.946505	0.440402	0.00393655	0.0356286	Mybl1	17864
ENSMUSG00000071711	398.023	-1.12542	0.570904	0.00393416	0.0356286	Mpst	246221
ENSMUSG00000020941	168.751	1.02331	0.491915	0.00391215	0.0355446	Map3k14	53859
ENSMUSG00000071856	241.367	1.21049	0.6324	0.00390989	0.0355446	Mcc	328949
ENSMUSG00000059182	1495.33	-0.615221	0.246194	0.00390114	0.0354903	Skap2	54353
ENSMUSG00000055817	1608.58	-0.586682	0.232313	0.0038951	0.0354728	Mta3	116871
ENSMUSG00000097636	485.355	1.34452	0.73964	0.00388076	0.0353733	Mirt1	NA
ENSMUSG00000028467	159.494	-0.643731	0.260961	0.00387609	0.0353657	Gba2	230101
ENSMUSG00000053012	1427.39	0.680996	0.279555	0.00387741	0.0353657	Krcc1	57896
ENSMUSG00000031109	129.738	1.66227	1.00729	0.00386021	0.0353001	Enox2	209224
ENSMUSG00000041362	269.745	1.51752	0.891888	0.00385635	0.0352929	Shtn1	71653
ENSMUSG00000091764	92.6104	-0.88702	0.400257	0.00385691	0.0352929	Zfp964	636741
ENSMUSG00000024620	917.491	-0.592706	1.41783	0.0038223	0.0350444	Pdgfrb	18596
ENSMUSG00000037337	190.964	-0.792021	0.342094	0.00382053	0.0350444	Map4k1	26411
ENSMUSG00000068735	236.481	1.50941	0.844455	0.00381304	0.0350187	Trp53i11	277414
ENSMUSG00000067006	57.9323	1.76279	0.910654	0.00380445	0.0349716	Serpinb5	20724
ENSMUSG00000030846	1688.01	0.823721	0.358947	0.00379596	0.0349174	Tial1	21843
ENSMUSG00000062310	257.855	1.37005	0.75244	0.00379607	0.0349174	Glrp1	14659
ENSMUSG00000020190	1978.64	-0.672333	0.274485	0.00376856	0.0347096	Mknk2	17347
ENSMUSG00000019866	2131.11	0.869557	0.386265	0.00375005	0.0346297	Crybg1	11630
ENSMUSG00000075602	7299.81	2.16746	1.92758	0.00374856	0.0346297	Ly6a	110454
ENSMUSG00000041161	167.077	0.631586	0.252034	0.00368734	0.0342235	Otud3	73162
ENSMUSG00000074649	722.632	-0.743785	0.312497	0.00368971	0.0342235	Mmp24os1	613262
ENSMUSG00000022421	696.473	0.685007	0.279241	0.00366313	0.03405	Nptxr	73340
ENSMUSG00000022360	5826.61	0.985087	0.45551	0.00365987	0.0340421	Atad2	70472
ENSMUSG00000024012	5020.65	-0.617798	0.244141	0.00365179	0.0339893	Mtch1	56462
ENSMUSG00000019710	1197.73	-0.726806	0.302509	0.00364326	0.0339323	Mrpl24	67707
ENSMUSG00000024066	5613.53	-1.02478	0.490378	0.00362115	0.0337487	Xdh	22436
ENSMUSG00000055301	1896.04	0.844781	0.36268	0.00361467	0.0337106	Adh7	11529
ENSMUSG00000044934	1296.63	0.922965	0.418406	0.00361103	0.033699	Zfp367	238673
ENSMUSG00000026749	1548.59	-0.892644	0.397778	0.0036067	0.0336808	Nek6	59126
ENSMUSG00000038774	3803.13	0.902409	0.406754	0.0036058	0.0336808	Ascc3	77987
ENSMUSG00000070639	1181.89	0.621256	0.245982	0.00360254	0.0336808	Lrrc8b	433926
ENSMUSG00000054716	118.839	-0.687986	0.280354	0.00359545	0.0336427	Zfp771	244216
ENSMUSG00000020376	529.025	1.08145	0.522987	0.00359159	0.0336288	Rnf130	59044
ENSMUSG00000037225	105.985	1.0309	0.481037	0.00356532	0.0334273	Fgf2	14173
ENSMUSG00000002980	190.736	1.72907	0.913646	0.00355899	0.0333906	Bcam	57278
ENSMUSG00000027932	170.221	-1.10394	0.539856	0.00355675	0.0333906	Slc27a3	26568
ENSMUSG00000033781	305.509	0.771917	0.325692	0.00355904	0.0333906	Asb13	142688
ENSMUSG00000046573	164.76	-0.738899	0.307253	0.00351954	0.033086	Lyrm4	380840
ENSMUSG00000037434	970.672	0.945802	0.428012	0.00351574	0.0330724	Slc30a1	22782
ENSMUSG00000054662	52.6008	2.4659	1.39365	0.00349083	0.0328599	Ano9	71345
ENSMUSG00000021072	3487.8	0.584068	0.227219	0.0034831	0.0328091	Tmx1	72736
ENSMUSG00000101970	159.333	1.08695	0.522668	0.00347733	0.0327766	Chaserr	69170
ENSMUSG00000003380	1205.91	-1.08923	0.531208	0.0034507	0.0325692	Rabac1	14470
ENSMUSG00000026535	7249.44	0.864478	0.376825	0.00344689	0.032555	Ifi202b	26388
ENSMUSG00000078606	125.529	1.07525	0.508503	0.00343379	0.032453	Gvin2	100042856
ENSMUSG00000022391	4373.85	0.7257	0.292584	0.00343074	0.0324459	Rangap1	19387
ENSMUSG00000030990	325.778	-0.742565	0.307989	0.00342464	0.03241	Pgap2	233575
ENSMUSG00000009030	676.93	-0.643779	0.255499	0.00339399	0.0322063	Pdcl	67466
ENSMUSG00000035765	1122.35	-0.776495	0.326562	0.0033934	0.0322063	Dym	69190
ENSMUSG00000021913	763.876	-1.26287	0.652789	0.00337929	0.0321242	Ogdhl	239017
ENSMUSG00000035168	2562.83	-0.704963	0.287551	0.00337766	0.0321242	Tanc1	66860
ENSMUSG00000020107	619.111	0.696979	0.281463	0.00333249	0.031794	Anapc16	52717
ENSMUSG00000056131	554.394	-0.71837	0.293637	0.00333166	0.031794	Pgm3	109785
ENSMUSG00000003992	464.979	-0.891608	0.390049	0.00332242	0.0317487	Ssbp2	66970
ENSMUSG00000022476	619.999	0.646173	0.255164	0.0033114	0.0317	Polr3h	78929
ENSMUSG00000003662	967.69	-0.770263	0.321324	0.00329354	0.0315718	Ciao1	26371
ENSMUSG00000060601	1358.7	-0.781924	0.327015	0.00329188	0.0315718	Nr1h2	22260
ENSMUSG00000000275	5829.37	0.830521	0.353871	0.00328517	0.0315345	Trim25	217069
ENSMUSG00000024248	3048.31	-0.962018	0.43434	0.00328163	0.031522	Cox7a2l	20463
ENSMUSG00000021916	464.111	-0.660149	0.262322	0.00327399	0.03147	Glt8d1	76485
ENSMUSG00000079487	1142.46	0.982021	0.446453	0.00327078	0.0314607	Med12	59024
ENSMUSG00000003809	994.798	-0.852807	0.368258	0.00325631	0.0313642	Gcdh	270076
ENSMUSG00000003363	1658.22	-1.08073	0.51368	0.00322313	0.0311084	Pld3	18807
ENSMUSG00000000440	152.445	1.89652	1.13575	0.00320127	0.0309186	Pparg	19016
ENSMUSG00000029096	309.949	1.50728	0.825674	0.00319632	0.0309122	Htra3	78558
ENSMUSG00000068551	346.735	-1.08132	0.512215	0.00319842	0.0309122	Zfp467	68910
ENSMUSG00000073471	229.237	-0.937178	0.418053	0.00319253	0.0308976	Rsph3a	66832
ENSMUSG00000047022	371.692	-0.803682	0.33781	0.00317519	0.0307509	Mipol1	73490
ENSMUSG00000032009	1530.08	-0.885486	0.384971	0.00317115	0.0307329	Sesn3	75747
ENSMUSG00000007589	1012.1	0.719827	0.290847	0.0031625	0.0306702	Tinf2	28113
ENSMUSG00000034563	74.3873	-1.44331	0.776724	0.003129	0.0303871	Ccpg1	72278
ENSMUSG00000024654	407.593	-0.889255	0.386675	0.00312596	0.0303785	Asrgl1	66514
ENSMUSG00000022587	12651.6	1.1435	0.538086	0.00312325	0.030373	Ly6e	17069
ENSMUSG00000034566	2061.44	-0.773169	0.320739	0.00312104	0.0303725	Atp5pd	71679
ENSMUSG00000024912	3228.97	0.795598	0.331163	0.00311138	0.0302994	Fosl1	14283
ENSMUSG00000064120	363.974	-1.0211	0.468032	0.00310081	0.0302215	Mocs1	56738
ENSMUSG00000063286	299.71	1.25827	0.626691	0.00309639	0.0302161	Gvin-ps7	NA
ENSMUSG00000034152	1307.24	-0.622857	0.24172	0.00308739	0.0301562	Exoc3	211446
ENSMUSG00000045751	711.205	0.844558	0.358501	0.00308812	0.0301562	Mms22l	212377
ENSMUSG00000080921	98.8612	-0.971215	0.435038	0.0030877	0.0301562	Rpl38-ps2	NA
ENSMUSG00000038122	420.236	-0.711193	0.286044	0.0030723	0.0300642	Tbc1d32	544696
ENSMUSG00000022544	364.283	-1.00619	0.459756	0.00306404	0.0300042	Eef2kmt	70511
ENSMUSG00000053040	73.4866	-1.3778	0.718996	0.00306008	0.0299863	Aph1c	68318
ENSMUSG00000030268	2774.56	1.0001	0.448639	0.00305454	0.0299527	Bcat1	12035
ENSMUSG00000027314	194.19	1.93044	1.1718	0.00303916	0.0298227	Dll4	54485
ENSMUSG00000078773	327.777	0.899665	0.389457	0.00303397	0.0297925	Rad54b	623474
ENSMUSG00000062116	248.312	-0.848557	0.360596	0.00302746	0.0297492	Zfp954	232853
ENSMUSG00000022995	3600.9	-0.614632	0.237821	0.00300021	0.0295227	Enah	13800
ENSMUSG00000034278	242.612	-0.669999	0.264139	0.00299474	0.0294894	Dnajc17	69408
ENSMUSG00000068744	324.966	-0.926357	0.405719	0.00298561	0.0294612	Psrc1	56742
ENSMUSG00000029053	73.9381	1.17673	0.558722	0.00298081	0.0294475	Prkcz	18762
ENSMUSG00000003660	6313.16	-0.614195	0.23444	0.0029707	0.0293758	Snrnp200	320632
ENSMUSG00000011837	636.334	-0.823688	0.344779	0.0029564	0.0292549	Snapc2	102209
ENSMUSG00000017707	5929.72	-0.998045	0.451953	0.0029503	0.0292316	Serinc3	26943
ENSMUSG00000027384	339.197	-0.993621	0.446538	0.00295198	0.0292316	Ndufaf5	69487
ENSMUSG00000069117	5949.84	-0.711296	0.284495	0.00294513	0.0292048	Rps18-ps6	NA
ENSMUSG00000009575	7539.69	0.965492	0.419644	0.00293918	0.0291673	Cbx5	12419
ENSMUSG00000025731	540.144	-0.905007	0.391179	0.00293338	0.0291498	Mettl26	68347
ENSMUSG00000049422	629.034	-1.49278	0.807831	0.00293179	0.0291498	Chchd10	103172
ENSMUSG00000070034	230.384	0.9268	0.401953	0.00292817	0.0291498	Sp110	109032
ENSMUSG00000023791	471.191	-0.616167	0.236625	0.00291875	0.0290864	Pigx	72084
ENSMUSG00000054342	1166.2	0.601173	0.228761	0.00290989	0.0290559	Kcnn4	16534
ENSMUSG00000078349	207.933	1.17653	0.561552	0.00291157	0.0290559	AW011738	100382
ENSMUSG00000033039	1157.4	0.896955	0.388969	0.00290627	0.0290442	Micall1	27008
ENSMUSG00000038793	54.5088	2.63929	1.17707	0.00289565	0.0289791	Lefty1	13590
ENSMUSG00000026031	2235.62	0.816732	0.33891	0.00288698	0.0289129	Cflar	12633
ENSMUSG00000037408	762.231	0.840378	0.351397	0.00287582	0.0288216	Cnnm4	94220
ENSMUSG00000040441	67.5008	-1.2826	0.636493	0.00287078	0.028812	Slc26a10	216441
ENSMUSG00000049866	3737.09	-0.845018	0.357162	0.00284683	0.0286124	Arl4c	320982
ENSMUSG00000038765	85.9608	-1.80967	1.07358	0.00283696	0.0285335	Lmx1b	16917
ENSMUSG00000027459	558.559	-0.704028	0.278967	0.00282863	0.0284903	Fam110a	73847
ENSMUSG00000031851	343.76	-0.832307	0.347085	0.00282641	0.0284883	Ntpcr	66566
ENSMUSG00000017760	7770.22	-1.15735	0.549341	0.00282421	0.0284866	Ctsa	19025
ENSMUSG00000070583	100.319	-0.692797	0.272587	0.00282024	0.0284669	Fv1	14349
ENSMUSG00000027935	611.18	-0.933998	0.405538	0.00281037	0.0283875	Rab13	68328
ENSMUSG00000056457	675.314	2.36727	1.74689	0.00278593	0.0281609	Prl2c3	18812
ENSMUSG00000056457	675.314	2.36727	1.74689	0.00278593	0.0281609	Prl2c3	26421
ENSMUSG00000007655	9324.14	0.581704	0.218244	0.00277435	0.028064	Cav1	12389
ENSMUSG00000003528	2071.63	-0.695311	0.271547	0.00276283	0.0279875	Slc25a1	13358
ENSMUSG00000053113	2598.07	-1.3823	0.705327	0.00275783	0.027957	Socs3	12702
ENSMUSG00000074170	445.548	-0.981562	0.434127	0.00275726	0.027957	Plekhf1	72287
ENSMUSG00000024079	4314.22	1.00198	0.450494	0.00275086	0.0279264	Eif2ak2	19106
ENSMUSG00000027108	4193.96	-0.654924	0.252134	0.00273762	0.0278121	Ola1	67059
ENSMUSG00000003378	480.57	1.03049	0.460381	0.00273031	0.0277579	Grik5	14809
ENSMUSG00000027244	1216.67	-0.911657	0.388002	0.00271142	0.0276255	Atg13	51897
ENSMUSG00000032288	660.741	-0.867097	0.36396	0.00270026	0.0275317	Imp3	102462
ENSMUSG00000033715	150.737	-1.52852	0.810805	0.00270024	0.0275317	Akr1c14	105387
ENSMUSG00000024507	1843.4	-0.755866	0.304049	0.00267989	0.0274167	Hsd17b4	15488
ENSMUSG00000058546	3223.25	-0.801336	0.325811	0.00266663	0.0273073	Rpl23a	268449
ENSMUSG00000058546	3223.25	-0.801336	0.325811	0.00266663	0.0273073	Rpl23a	108168140
ENSMUSG00000018916	81.0582	2.15817	1.28361	0.00265698	0.0272312	Csf2	12981
ENSMUSG00000032068	173.239	1.87349	1.06756	0.00265727	0.0272312	Plet1	76509
ENSMUSG00000047423	1166.4	-0.739913	0.294308	0.00263621	0.0270547	AI837181	107242
ENSMUSG00000115783	101.031	-1.81344	1.03642	0.00263405	0.0270522	Bc1	NA
ENSMUSG00000020696	495.859	-0.73468	0.291056	0.00261163	0.0268415	Rffl	67338
ENSMUSG00000029185	1274.07	-1.09239	0.496047	0.00260364	0.0267789	Fam114a1	68303
ENSMUSG00000060739	2640	-0.734173	0.290306	0.0025652	0.0264028	Nsa2	59050
ENSMUSG00000028789	437.302	-1.31247	0.640998	0.00255522	0.0263489	Azin2	242669
ENSMUSG00000026222	1425.49	1.35356	0.660509	0.00253157	0.0261713	Sp100	20684
ENSMUSG00000032046	1138.14	-0.660642	0.253151	0.00252971	0.0261713	Abhd12	76192
ENSMUSG00000033965	239.903	-1.58921	0.843398	0.00252824	0.0261713	Slc16a2	20502
ENSMUSG00000054520	579.051	0.637784	0.241659	0.00253038	0.0261713	Sh3bp2	24055
ENSMUSG00000040717	284.841	-1.26266	0.60257	0.00249013	0.0258186	Il17rd	171463
ENSMUSG00000078193	72.3925	-1.04492	0.460894	0.00247953	0.0257466	Rpl35rt	NA
ENSMUSG00000097328	52.8389	2.65805	1.10919	0.00246566	0.0256365	Tnfsf12	21944
ENSMUSG00000002732	243.399	-1.07347	0.481735	0.00246211	0.0256223	Fkbp7	14231
ENSMUSG00000025199	1539.37	0.802406	0.322183	0.00245766	0.0255949	Chuk	12675
ENSMUSG00000032373	6213.58	1.15442	0.527841	0.0024551	0.025594	Car12	76459
ENSMUSG00000021892	278.579	-0.856388	0.351914	0.00242608	0.0253221	Sh3bp5	24056
ENSMUSG00000029762	1833.52	-0.630097	0.237658	0.00242325	0.0253113	Akr1b8	14187
ENSMUSG00000022126	119.499	2.09968	1.23403	0.00242078	0.0253043	Acod1	16365
ENSMUSG00000037826	261.17	-1.07343	0.477064	0.00241332	0.0253043	Ppm1k	243382
ENSMUSG00000039787	70.7871	1.87759	0.871046	0.00241607	0.0253043	Cercam	99151
ENSMUSG00000040093	294.804	-1.54197	0.797413	0.00241909	0.0253043	Bmf	171543
ENSMUSG00000031807	1277.64	-0.774818	0.308904	0.00240666	0.0252838	Pgls	66171
ENSMUSG00000032548	2906.05	0.812039	0.328886	0.00240776	0.0252838	Slco2a1	24059
ENSMUSG00000055067	414.319	-1.13202	0.513969	0.00240639	0.0252838	Smyd3	69726
ENSMUSG00000039795	455.918	-0.802463	0.321706	0.00236358	0.024928	Zfand1	66361
ENSMUSG00000052534	4359.45	-0.595497	0.22033	0.00236308	0.024928	Pbx1	18514
ENSMUSG00000107215	130.204	2.20722	1.32824	0.00235821	0.0249087	Gm43197	NA
ENSMUSG00000028223	748.184	-1.07103	0.475345	0.00235343	0.0249087	Decr1	67460
ENSMUSG00000034108	424.371	-0.770235	0.304893	0.00235644	0.0249087	Ccs	12460
ENSMUSG00000039982	1498.86	-0.667428	0.254064	0.00235568	0.0249087	Dtx4	207521
ENSMUSG00000097346	174.541	-0.910116	0.37931	0.00235048	0.0249017	Rps18-ps4	111365222
ENSMUSG00000041268	167.566	0.912457	0.378922	0.00234004	0.0248205	Dmxl2	235380
ENSMUSG00000059791	541.01	-0.743402	0.290768	0.00233583	0.0248024	Nrm	106582
ENSMUSG00000107176	202.823	-0.718247	0.27799	0.00232122	0.0246659	Gm9794	NA
ENSMUSG00000014554	363.713	-0.732944	0.284936	0.00231356	0.0246029	Dguok	27369
ENSMUSG00000037032	611.35	-1.10017	0.489188	0.00230584	0.0245393	Apbb1	11785
ENSMUSG00000036718	2059.68	-0.932338	0.392824	0.00230332	0.0245326	Micall2	231830
ENSMUSG00000046096	985.24	0.878098	0.359431	0.00230303	0.0245326	Mosmo	233812
ENSMUSG00000020844	1476.63	-0.628428	0.23479	0.00229416	0.024489	Nxn	18230
ENSMUSG00000062151	191.88	1.37545	0.660778	0.00228451	0.0244045	Unc13c	208898
ENSMUSG00000071379	1678.98	-0.935501	0.391542	0.00228307	0.0244045	Hpcal1	53602
ENSMUSG00000038332	643.458	-1.11633	0.498003	0.00228097	0.0244036	Sesn1	140742
ENSMUSG00000020321	5294.98	-0.720774	0.277725	0.00227473	0.0243554	Mdh1	17449
ENSMUSG00000022871	249.673	-1.6688	0.875995	0.00226879	0.0243102	Fetub	59083
ENSMUSG00000026189	321.91	-1.01609	0.439251	0.00226509	0.024289	Pecr	111175
ENSMUSG00000020372	30471.3	-0.755558	0.292775	0.00225121	0.0241585	Rack1	14694
ENSMUSG00000053897	281.771	1.05663	0.458742	0.00225042	0.0241585	Slc39a8	67547
ENSMUSG00000079343	73.4588	-1.58311	0.806839	0.00224087	0.0241026	C1s2	317677
ENSMUSG00000026526	2928.79	-0.754576	0.294683	0.0022363	0.0240718	Fh1	14194
ENSMUSG00000061758	518.199	-1.05677	0.461655	0.00222278	0.0239445	Akr1b10	67861
ENSMUSG00000026674	6960.4	0.894396	0.366332	0.00221941	0.0239266	Ddr2	18214
ENSMUSG00000021282	7598.28	0.888662	0.362379	0.00220349	0.0238095	Eif5	217869
ENSMUSG00000025743	1918.58	-1.23997	0.570091	0.00220216	0.0238095	Sdc3	20970
ENSMUSG00000028414	757.346	0.895604	0.366039	0.00219783	0.0238095	Fktn	246179
ENSMUSG00000042198	363.721	0.668691	0.251541	0.0022006	0.0238095	Chchd7	66433
ENSMUSG00000042460	2231.7	0.664214	0.251427	0.00219566	0.0238095	C1galt1	94192
ENSMUSG00000022906	3747.99	0.815916	0.323569	0.00219174	0.023792	Parp9	80285
ENSMUSG00000027901	90.3471	1.63916	0.822047	0.00217646	0.0236443	Dennd2d	72121
ENSMUSG00000033902	531.358	-0.956286	0.400046	0.0021703	0.0235955	Mapkbp1	26390
ENSMUSG00000034064	1858.68	-0.640372	0.239605	0.00215743	0.0234737	Poglut1	224143
ENSMUSG00000024055	267.645	-1.42344	0.688006	0.00214341	0.0233392	Cyp4f13	170716
ENSMUSG00000000276	442.519	0.708585	0.269242	0.00211673	0.0230665	Dgke	56077
ENSMUSG00000053768	2711.43	-0.639434	0.237251	0.00209684	0.0228734	Chchd3	66075
ENSMUSG00000054889	1001.26	1.46318	0.708416	0.00209739	0.0228734	Dsp	109620
ENSMUSG00000030083	338.848	-1.41556	0.676793	0.00206553	0.0226134	Abtb1	80283
ENSMUSG00000049044	59.4351	2.563	1.18916	0.00205657	0.0225503	Rapgef4	56508
ENSMUSG00000025083	336.109	1.2952	0.591023	0.00205122	0.0225091	Afap1l2	226250
ENSMUSG00000026193	31322	-0.901383	0.366626	0.00204666	0.0224766	Fn1	14268
ENSMUSG00000022324	765.596	-1.31294	0.610885	0.00200411	0.0220437	Matn2	17181
ENSMUSG00000027207	1179.63	-0.920371	0.374731	0.00200361	0.0220437	Galk2	69976
ENSMUSG00000042429	177.046	1.2715	0.570098	0.001999	0.0220217	Adora1	11539
ENSMUSG00000028179	763.818	1.47844	0.702922	0.0019907	0.0219647	Cth	107869
ENSMUSG00000002546	2134.15	-0.91046	0.366405	0.00198151	0.0218804	Golga2	99412
ENSMUSG00000008136	632.017	0.71453	0.270121	0.001966	0.0217432	Fhl2	14200
ENSMUSG00000074384	82.2395	-1.32643	0.610112	0.00195928	0.0216859	AI429214	621080
ENSMUSG00000037816	510.928	0.938033	0.382564	0.00194022	0.0214917	Fbxw17	109082
ENSMUSG00000033703	651.562	-1.08087	0.462191	0.00193701	0.0214731	Fcsk	234730
ENSMUSG00000027167	351.304	-0.768243	0.29531	0.00193203	0.0214527	Elp4	77766
ENSMUSG00000040596	372.63	1.69572	0.811359	0.00193152	0.0214527	Pogk	71592
ENSMUSG00000002804	215.899	-1.04514	0.44067	0.0019095	0.0212517	Nudt14	66174
ENSMUSG00000078861	82.1074	-0.97941	0.402688	0.00188752	0.0210402	Zfp931	353208
ENSMUSG00000039648	64.1582	-1.61904	0.790708	0.00187368	0.0209536	Kyat1	70266
ENSMUSG00000052139	1591.78	-1.02356	0.428754	0.00187529	0.0209536	Babam2	107976
ENSMUSG00000053846	186.282	1.39532	0.644814	0.00187404	0.0209536	Lipg	16891
ENSMUSG00000021277	1364.52	1.03159	0.433269	0.00185321	0.0207893	Traf3	22031
ENSMUSG00000046380	261.566	0.852365	0.334075	0.00184364	0.0206983	Jrk	16469
ENSMUSG00000002032	54.2683	-1.60222	0.760706	0.00183933	0.0206665	Tmem25	71687
ENSMUSG00000030753	2083.76	0.632521	0.229502	0.00183637	0.0206497	Thap12	72981
ENSMUSG00000022035	907.057	0.654918	0.239315	0.00183013	0.0205959	Ccdc25	67179
ENSMUSG00000037568	270.508	-0.630357	0.228973	0.00182864	0.0205959	Vash2	226841
ENSMUSG00000036120	306.633	-0.95106	0.385317	0.0018229	0.0205777	Rfxank	19727
ENSMUSG00000042705	651.543	-0.662224	0.243203	0.00182413	0.0205777	Commd10	69456
ENSMUSG00000032718	202.938	-1.09805	0.4657	0.00179397	0.0202939	Mansc1	67729
ENSMUSG00000062175	603.62	-0.895254	0.355232	0.00179466	0.0202939	Tgif2	228839
ENSMUSG00000002108	271.56	-0.943449	0.379571	0.00177565	0.0201309	Nr1h3	22259
ENSMUSG00000007950	991.979	-1.02026	0.421521	0.00177127	0.0201247	Abhd8	64296
ENSMUSG00000036687	56.3136	2.55676	1.13215	0.00173909	0.0198244	Tmem184a	231832
ENSMUSG00000056481	79.2191	-2.61995	1.48703	0.00173498	0.0197936	Cd248	70445
ENSMUSG00000061207	263.133	0.812221	0.311276	0.00172498	0.0196955	Stk19	54402
ENSMUSG00000028464	371.693	1.49693	0.688854	0.00171562	0.0196364	Tpm2	22004
ENSMUSG00000006395	183.116	-1.19461	0.515226	0.00170878	0.019574	Hyi	NA
ENSMUSG00000069793	5862.94	1.14741	0.491297	0.00170512	0.0195479	Slfn9	237886
ENSMUSG00000024953	4885.86	-1.06358	0.442689	0.00169068	0.0194139	Prdx5	54683
ENSMUSG00000064325	291.82	-2.80755	1.68065	0.00168752	0.0193935	Hhip	15245
ENSMUSG00000024958	356.256	-0.784315	0.297668	0.00168608	0.0193926	Gpr137	107173
ENSMUSG00000031590	1344.52	-0.769623	0.290029	0.00166506	0.0191665	Frg1	14300
ENSMUSG00000007379	351.975	0.860171	0.332225	0.00163387	0.0188383	Dennd2c	329727
ENSMUSG00000028463	2560.17	2.52398	1.43256	0.00162864	0.018804	Car9	230099
ENSMUSG00000062997	3526.89	-0.776279	0.292591	0.00161922	0.0187152	Rpl35	66489
ENSMUSG00000031959	1041.45	-0.718655	0.264671	0.00161156	0.0186424	Wdr59	319481
ENSMUSG00000042804	122.023	-1.67065	0.790804	0.00161159	0.0186424	Gpr153	100129
ENSMUSG00000000386	540.054	2.98297	1.7895	0.00160799	0.0186313	Mx1	NA
ENSMUSG00000031622	2368.62	-0.646194	0.230755	0.00160654	0.0186298	Sin3b	20467
ENSMUSG00000070002	834.879	-0.746932	0.277639	0.00160327	0.0186072	Ell	13716
ENSMUSG00000020400	2538.98	-0.688564	0.252694	0.00160117	0.0185981	Tnip1	57783
ENSMUSG00000043909	1773.67	-0.666727	0.237061	0.00158301	0.0184175	Trp53bp1	27223
ENSMUSG00000033752	218.675	-1.03606	0.421716	0.00157501	0.0183395	Mnd1	76915
ENSMUSG00000022246	3326.09	0.950635	0.375526	0.0015709	0.0183069	Rai14	75646
ENSMUSG00000035266	486.745	1.0823	0.44532	0.00157072	0.0183069	Helq	191578
ENSMUSG00000063458	136.897	-1.49103	0.679662	0.00156975	0.0183069	Lrmda	76633
ENSMUSG00000027890	192.054	-1.08892	0.450123	0.00156375	0.0182688	Gstm4	14865
ENSMUSG00000039221	1062.86	-0.995842	0.398987	0.00155658	0.0182001	Rpl22l1	68028
ENSMUSG00000022837	743.12	-0.850858	0.325742	0.00153124	0.0179484	Iqcb1	320299
ENSMUSG00000037613	2557.9	1.15246	0.484829	0.00152651	0.0179079	Tnfrsf23	79201
ENSMUSG00000001755	732.962	-0.925672	0.362848	0.00151911	0.0178508	Coasy	71743
ENSMUSG00000027628	879.745	-0.672604	0.241985	0.00150314	0.0176778	Aar2	68295
ENSMUSG00000025498	7637.66	1.86934	0.895581	0.00149011	0.0175681	Irf7	54123
ENSMUSG00000024940	8702.99	-1.10637	0.455563	0.00148174	0.0174846	Ltbp3	16998
ENSMUSG00000038552	406.629	-1.05342	0.425918	0.00148172	0.0174846	Fndc4	64339
ENSMUSG00000018986	524.64	0.953749	0.373533	0.00147003	0.0174061	Slfn3	20557
ENSMUSG00000031996	11323.1	-0.813609	0.306075	0.00146892	0.0174061	Aplp2	11804
ENSMUSG00000050896	102.268	3.43521	2.27924	0.00147113	0.0174061	Rtn4rl2	269295
ENSMUSG00000015094	1502.37	-0.822834	0.309353	0.00145857	0.0173125	Npdc1	18146
ENSMUSG00000041881	2052.23	-0.960886	0.377417	0.0014518	0.0172612	Ndufa7	66416
ENSMUSG00000043614	69.1234	-1.85637	0.883292	0.00145018	0.0172566	Vps37d	194309
ENSMUSG00000036975	201.5	-0.869255	0.332028	0.00144716	0.0172351	Tmem177	66343
ENSMUSG00000036617	183.246	1.17881	0.489096	0.00144272	0.0171968	Etl4	208618
ENSMUSG00000006800	182.664	-1.87822	0.905516	0.00143272	0.0171107	Sulf2	72043
ENSMUSG00000031818	7143.33	-0.877606	0.335817	0.00143183	0.0171107	Cox4i1	12857
ENSMUSG00000036501	1224.25	1.60873	0.733588	0.00143307	0.0171107	Fam13b	225358
ENSMUSG00000022537	71.0933	-1.24045	0.522621	0.00142648	0.0170754	Tmem44	224090
ENSMUSG00000044155	1210.69	0.640471	0.226158	0.00142566	0.0170754	Lsm8	76522
ENSMUSG00000029718	10440.6	-0.96499	0.378762	0.00141631	0.0169824	Pcolce	18542
ENSMUSG00000060519	5641.97	1.0629	0.430941	0.00141539	0.0169824	Tor3a	30935
ENSMUSG00000024875	682.715	-0.87369	0.333281	0.0014135	0.0169777	Yif1a	68090
ENSMUSG00000020577	183.643	-1.33958	0.577634	0.00140948	0.0169438	Tspan13	66109
ENSMUSG00000022272	2913.96	0.831614	0.311097	0.00140077	0.016856	Myo10	17909
ENSMUSG00000024235	265.406	-0.983806	0.386754	0.00140098	0.016856	Map3k8	26410
ENSMUSG00000030275	4339.21	0.999726	0.393639	0.00139768	0.0168451	Etnk1	75320
ENSMUSG00000062328	2989.66	-0.819468	0.307025	0.00139716	0.0168451	Rpl17	319195
ENSMUSG00000020782	253.353	1.07534	0.43247	0.00139313	0.0168189	Llgl2	217325
ENSMUSG00000033209	574.956	-1.02443	0.407144	0.00138456	0.0167298	Ttc28	209683
ENSMUSG00000014077	2069.98	-0.608355	0.212198	0.001375	0.0166286	Chp1	56398
ENSMUSG00000029725	335.756	-1.09761	0.444441	0.00136983	0.0166046	Ppp1r35	69871
ENSMUSG00000042472	685.464	0.656165	0.231866	0.00137185	0.0166046	Zfp410	52708
ENSMUSG00000052727	2553.15	0.952179	0.368945	0.00135054	0.0164031	Map1b	17755
ENSMUSG00000022607	2533.67	0.606142	0.209878	0.0013367	0.016263	Ptk2	14083
ENSMUSG00000010067	1246.02	1.17863	0.484335	0.00132621	0.0161772	Rassf1	56289
ENSMUSG00000022516	610.076	-0.921806	0.354157	0.00132577	0.0161772	Nudt16l1	66911
ENSMUSG00000025993	137.56	-1.84973	0.873577	0.00132481	0.0161772	Slc40a1	53945
ENSMUSG00000023027	1310.33	0.855066	0.31954	0.00132084	0.0161537	Atf1	11908
ENSMUSG00000013997	734.062	-1.01255	0.398126	0.00131948	0.016151	Nit1	27045
ENSMUSG00000046434	5057.19	0.733898	0.265088	0.00131792	0.0161459	Hnrnpa1	15382
ENSMUSG00000041650	775.991	-0.925446	0.355297	0.00131543	0.0161294	Pcca	110821
ENSMUSG00000085156	216.829	1.4416	0.624805	0.00131199	0.0161153	Snhg15	NA
ENSMUSG00000024944	904.823	-0.814097	0.301755	0.00130795	0.0160984	Arl2	56327
ENSMUSG00000026003	6807.13	-0.793816	0.28944	0.00130928	0.0160984	Acadl	11363
ENSMUSG00000038463	639.831	-0.885204	0.335364	0.00130947	0.0160984	Olfml2b	320078
ENSMUSG00000073490	875.176	1.53486	0.678133	0.00130034	0.0160485	Ifi207	226691
ENSMUSG00000026466	3518.87	1.0909	0.437768	0.00129635	0.0160349	Tor1aip1	208263
ENSMUSG00000072437	105.114	0.963585	0.371943	0.00129368	0.0160159	Nanos1	332397
ENSMUSG00000056919	976.663	1.03796	0.40842	0.00128662	0.0159425	Cep162	382090
ENSMUSG00000079018	270.28	1.64908	0.733832	0.00128471	0.0159329	Ly6c1	17067
ENSMUSG00000039328	205.99	-1.76901	0.813967	0.00128226	0.0159165	Rnf122	68867
ENSMUSG00000066235	446.074	-0.934052	0.35813	0.00127852	0.0158841	Pomgnt2	215494
ENSMUSG00000010057	324.069	-0.826284	0.305227	0.0012694	0.015785	Nprl2	56032
ENSMUSG00000017764	409.157	-0.818349	0.302262	0.00126872	0.015785	Zswim1	71971
ENSMUSG00000041132	115.079	-2.18733	1.07393	0.00126943	0.015785	N4bp2l1	100637
ENSMUSG00000028684	903.892	-1.02144	0.398813	0.00125019	0.0156282	Urod	22275
ENSMUSG00000114797	1912.28	0.658188	0.230015	0.00125087	0.0156282	Gm49336	71844
ENSMUSG00000025815	360.969	-0.888903	0.334269	0.00124468	0.0156011	Dhtkd1	209692
ENSMUSG00000037242	7927.23	0.768027	0.277706	0.00124173	0.015578	Clic4	29876
ENSMUSG00000052776	3428.93	1.39385	0.584117	0.00123506	0.015508	Oas1a	246730
ENSMUSG00000030541	4100.3	-0.993918	0.385266	0.00122857	0.0154403	Idh2	269951
ENSMUSG00000002010	1997.73	-0.751252	0.269279	0.00122305	0.0153847	Idh3g	15929
ENSMUSG00000030681	2532.66	-1.15997	0.473815	0.00122288	0.0153847	Mvp	78388
ENSMUSG00000033228	6353.41	0.662714	0.234782	0.0012084	0.0152276	Scaf11	72193
ENSMUSG00000010307	736.766	-1.50401	0.653336	0.00120271	0.0151894	Tmem86a	67893
ENSMUSG00000036599	662.657	-1.20331	0.491423	0.0012043	0.0151894	Chst12	59031
ENSMUSG00000038545	3019.67	-0.687946	0.242289	0.00119689	0.0151516	Cul7	66515
ENSMUSG00000044700	1171.71	0.74988	0.268421	0.00119808	0.0151516	Tmem201	230917
ENSMUSG00000026000	724.906	-1.06242	0.415877	0.00117599	0.0149636	Lancl1	14768
ENSMUSG00000037089	1842.15	-0.697474	0.245769	0.00117796	0.0149636	Slc35b2	73836
ENSMUSG00000058997	1786.96	-0.722462	0.257194	0.00117686	0.0149636	Vwa8	219189
ENSMUSG00000016664	2577.19	0.697129	0.244507	0.00117336	0.0149463	Pacsin2	23970
ENSMUSG00000040296	4398.96	1.05026	0.415085	0.00116927	0.0149077	Rigi	230073
ENSMUSG00000042978	221.538	-1.12831	0.448275	0.00116457	0.0148612	Sbk1	104175
ENSMUSG00000022681	957.216	-0.812036	0.295971	0.00115848	0.0148103	Ntan1	18203
ENSMUSG00000009741	1382.85	1.14802	0.460499	0.00115652	0.0147986	Ubp1	22221
ENSMUSG00000003032	1896.93	1.67558	0.74011	0.00115386	0.0147798	Klf4	16600
ENSMUSG00000046546	322.305	-1.18804	0.479341	0.001154	0.0147798	Fam43a	224093
ENSMUSG00000035513	95.542	-1.80685	0.810456	0.00115169	0.0147771	Ntng2	171171
ENSMUSG00000021125	117.798	-1.83252	0.830633	0.00114517	0.0147202	Arg2	11847
ENSMUSG00000022820	148.069	-1.11147	0.438752	0.00114101	0.0146801	Ndufb4	100042503
ENSMUSG00000022820	148.069	-1.11147	0.438752	0.00114101	0.0146801	Ndufb4	68194
ENSMUSG00000022820	148.069	-1.11147	0.438752	0.00114101	0.0146801	Ndufb4	100041273
ENSMUSG00000035314	291.773	-1.12018	0.447039	0.00113904	0.0146681	Gdpd5	233552
ENSMUSG00000025950	2904.77	-1.14452	0.455011	0.00112496	0.0145	Idh1	15926
ENSMUSG00000057933	81.1838	3.52007	2.20794	0.00112416	0.0145	Gsta2	14858
ENSMUSG00000049760	956.433	-0.86666	0.319248	0.00111822	0.0144396	Micos13	224904
ENSMUSG00000033964	1657.07	0.838019	0.305549	0.00111502	0.0144114	Zbtb41	226470
ENSMUSG00000073555	170.308	2.0216	0.927532	0.00110808	0.0143349	Iigp1c	240327
ENSMUSG00000019188	3115.32	-0.945372	0.353606	0.00110495	0.0143076	H13	14950
ENSMUSG00000039262	11088.9	-0.635516	0.218127	0.0011017	0.0142917	Prrc2b	227723
ENSMUSG00000026988	275.144	-0.783962	0.281251	0.00109583	0.0142286	Wdsub1	72137
ENSMUSG00000024835	3213.35	-0.838779	0.305682	0.00108909	0.0141668	Coro1b	23789
ENSMUSG00000049411	245.957	-0.876524	0.323006	0.00109007	0.0141668	Tmem241	338363
ENSMUSG00000039801	1495.92	0.929609	0.345913	0.00108538	0.014145	Cplane1	73692
ENSMUSG00000029455	6442.31	-0.93368	0.346391	0.00108205	0.0141147	Aldh2	11669
ENSMUSG00000009076	327.663	-0.762046	0.27094	0.00107875	0.0141094	Zmat5	67178
ENSMUSG00000029163	482.376	-1.98288	0.909418	0.00107887	0.0141094	Emilin1	100952
ENSMUSG00000033628	808.084	-0.809884	0.292354	0.00107978	0.0141094	Pik3c3	225326
ENSMUSG00000020668	1231.23	-0.775663	0.27692	0.00106835	0.0140269	Kif3c	16570
ENSMUSG00000078622	3632.6	0.663925	0.228312	0.00106579	0.0140062	Ccdc47	67163
ENSMUSG00000020492	937.932	1.12993	0.443145	0.00105818	0.0139322	Ska2	66140
ENSMUSG00000027495	497.946	-1.27407	0.516818	0.00105639	0.0139216	Fam210b	67017
ENSMUSG00000037400	4215.22	0.828101	0.298542	0.00105482	0.0139216	Atp11b	76295
ENSMUSG00000054027	1153.9	0.882249	0.323545	0.00105053	0.0138833	Nt5dc3	103466
ENSMUSG00000025509	2122.13	-1.37324	0.568502	0.00104699	0.0138495	Pnpla2	66853
ENSMUSG00000021376	119.056	-0.977229	0.366843	0.00104187	0.0137948	Tpmt	22017
ENSMUSG00000036197	1408.31	0.827069	0.297827	0.00103891	0.0137685	Gxylt1	223827
ENSMUSG00000027222	177.733	-1.0104	0.383354	0.00103437	0.0137212	Pex16	18633
ENSMUSG00000027575	1150.04	-0.601151	0.202471	0.00103148	0.0136957	Arfgap1	228998
ENSMUSG00000030107	3767.84	2.02651	0.914013	0.00103055	0.0136957	Usp18	24110
ENSMUSG00000038383	844.446	-0.645727	0.220535	0.00103056	0.0136957	Pigu	228812
ENSMUSG00000029238	2974.56	0.968533	0.361584	0.00101884	0.0135663	Clock	12753
ENSMUSG00000028889	877.352	0.810574	0.289812	0.00101688	0.0135657	Yrdc	230734
ENSMUSG00000017858	1094.81	-0.913402	0.336381	0.00101252	0.0135205	Ift52	245866
ENSMUSG00000028062	934.232	-0.96384	0.359694	0.00101196	0.0135205	Lamtor2	83409
ENSMUSG00000022387	1463.77	0.776649	0.273165	0.00100773	0.013482	Brd1	223770
ENSMUSG00000039782	228.318	1.20741	0.476824	0.00100715	0.013482	Cpeb2	231207
ENSMUSG00000058076	2648.86	-0.731416	0.256515	0.00100605	0.013482	Sdhc	66052
ENSMUSG00000038900	8260.25	-0.863249	0.314708	0.00100068	0.0134387	Rpl12	269261
ENSMUSG00000053552	175.398	-0.832993	0.299442	0.000997793	0.0134127	Ebf4	228598
ENSMUSG00000026471	1102.39	-1.46052	0.607441	0.000989552	0.0133273	Mr1	15064
ENSMUSG00000021890	3309.5	1.11223	0.428269	0.000976997	0.0131834	Eaf1	74427
ENSMUSG00000021596	96.836	-1.44023	0.595967	0.000974189	0.0131581	Mctp1	78771
ENSMUSG00000071648	90.0443	-1.07226	0.409048	0.000973392	0.0131581	Rom1	19881
ENSMUSG00000023026	649.431	0.915323	0.334997	0.000969861	0.0131248	Dip2b	239667
ENSMUSG00000002228	249.439	-1.78995	0.782253	0.000967521	0.0131058	Ppm1j	71887
ENSMUSG00000045503	475.729	-0.780437	0.275353	0.000967529	0.0131058	Sys1	66460
ENSMUSG00000048764	54.2963	2.12448	0.93971	0.000964705	0.0130927	Tmprss11f	243083
ENSMUSG00000037940	819.458	2.11271	0.955161	0.000961297	0.013059	Inpp4b	234515
ENSMUSG00000006850	216.721	-1.27713	0.509671	0.000958323	0.0130312	Tmco6	71983
ENSMUSG00000038718	659.124	-0.643879	0.218184	0.000954077	0.012986	Pbx3	18516
ENSMUSG00000040253	3427.02	1.43396	0.580965	0.000943882	0.012872	Gbp7	229900
ENSMUSG00000078954	136.835	1.85369	0.78963	0.000935524	0.0127704	Arhgap8	73167
ENSMUSG00000026923	966.315	1.65213	0.700493	0.00092814	0.0126819	Notch1	18128
ENSMUSG00000058586	318.62	-1.19996	0.470107	0.000925768	0.0126617	Serhl	68607
ENSMUSG00000024082	414.251	-0.830486	0.295059	0.000897929	0.0123168	Ndufaf7	73694
ENSMUSG00000061360	1056.25	0.876763	0.314347	0.000897748	0.0123168	Phf5a	68479
ENSMUSG00000021417	1479.5	-0.795324	0.279506	0.000890268	0.0122355	Eci2	23986
ENSMUSG00000026482	1316	-1.408	0.571052	0.000888201	0.0122289	Rgl1	19731
ENSMUSG00000046814	569.271	-1.38607	0.559156	0.000888917	0.0122289	Gchfr	320415
ENSMUSG00000015002	3457.83	0.714805	0.247983	0.000885894	0.0122231	Efr3a	76740
ENSMUSG00000055932	2980.17	-0.855895	0.305477	0.000884941	0.0122219	Fto	26383
ENSMUSG00000027171	566.93	1.3025	0.514013	0.000883283	0.012211	Prrg4	228413
ENSMUSG00000022956	1102.1	-0.877805	0.315181	0.000877459	0.0121617	Atp5po	28080
ENSMUSG00000039199	338.98	-1.0569	0.396918	0.000877996	0.0121617	Zdhhc1	70796
ENSMUSG00000031627	1006.78	-0.611467	0.203185	0.000873255	0.0121199	Irf2	16363
ENSMUSG00000038058	150.752	-1.3328	0.525651	0.000862937	0.0120003	Nod1	107607
ENSMUSG00000040653	400.611	1.05323	0.392599	0.000860974	0.0119964	Ppp1r14c	76142
ENSMUSG00000046312	207.714	-1.38027	0.552677	0.000854447	0.0119293	Myorg	329828
ENSMUSG00000022394	927.367	0.892384	0.319001	0.000852508	0.011914	L3mbtl2	214669
ENSMUSG00000018669	1258.63	-1.0273	0.380235	0.000849658	0.0118977	Cdk5rap3	80280
ENSMUSG00000042903	790.502	-0.622476	0.206947	0.000848766	0.0118971	Foxo4	54601
ENSMUSG00000009687	1746.03	1.06487	0.398071	0.000844622	0.0118523	Fxyd5	18301
ENSMUSG00000027206	7450.61	-0.78056	0.270027	0.000842366	0.0118427	Cops2	12848
ENSMUSG00000041429	196.061	-0.925833	0.334511	0.000841698	0.0118427	Nthl1	18207
ENSMUSG00000026536	956.391	1.13622	0.431723	0.000839476	0.0118256	Ifi211	381308
ENSMUSG00000032826	52.6929	1.57238	0.641902	0.000832853	0.0117558	Ank2	109676
ENSMUSG00000029776	1783.97	-0.642148	0.214046	0.000827799	0.011707	Hibadh	58875
ENSMUSG00000026586	9580.25	0.997617	0.365717	0.000826123	0.0116959	Prrx1	18933
ENSMUSG00000048200	61.5843	-1.18821	0.453022	0.000825636	0.0116959	Cracr2b	213573
ENSMUSG00000038521	1003.16	-1.76085	0.744581	0.000823163	0.0116893	C1s1	50908
ENSMUSG00000006235	114.065	-1.32199	0.515424	0.000820221	0.0116592	Epor	13857
ENSMUSG00000031504	389.716	-1.18006	0.450254	0.000812109	0.0115672	Rab20	19332
ENSMUSG00000020150	111.176	-1.08971	0.40645	0.000808696	0.0115309	Gamt	14431
ENSMUSG00000038544	553.75	0.916542	0.327984	0.000808739	0.0115309	Inip	66209
ENSMUSG00000032261	1809.36	0.978841	0.355407	0.000806701	0.0115251	Sh3bgrl2	212531
ENSMUSG00000025323	287.777	-0.704642	0.238057	0.000805109	0.011514	Sp4	20688
ENSMUSG00000036845	225.329	-0.83594	0.292805	0.000803365	0.011514	Lin37	75660
ENSMUSG00000044966	54.6139	1.94354	0.824898	0.000795972	0.0114304	Fbxo48	319701
ENSMUSG00000060376	908.318	-1.43077	0.570853	0.00079602	0.0114304	Bckdha	12039
ENSMUSG00000025260	1861.48	-0.874954	0.308833	0.000789868	0.0113768	Hsd17b10	15108
ENSMUSG00000018983	347.299	0.853791	0.29957	0.000784599	0.0113241	E2f2	242705
ENSMUSG00000031803	850.288	1.63083	0.669372	0.000776795	0.0112229	B3gnt3	72297
ENSMUSG00000030452	1318.37	0.734873	0.249244	0.000775072	0.0112095	Nipa2	93790
ENSMUSG00000026196	773.73	1.16193	0.43741	0.000773732	0.0112016	Bard1	12021
ENSMUSG00000022676	283.58	1.38021	0.54178	0.000770273	0.011163	Snai2	20583
ENSMUSG00000091844	50.7443	2.58396	1.13114	0.000769145	0.0111581	Ccdc168	102636082
ENSMUSG00000059839	239.414	-1.016	0.370408	0.00076104	0.0110747	Zfp874b	408067
ENSMUSG00000001506	2699.67	1.24058	0.477361	0.000755943	0.0110347	Col1a1	12842
ENSMUSG00000039670	69.5106	-1.68125	0.689271	0.000755226	0.0110347	Oxld1	66431
ENSMUSG00000006191	420.335	-0.9234	0.328801	0.000752643	0.0110208	Cdkal1	68916
ENSMUSG00000042073	190.459	-0.863984	0.302474	0.00074541	0.0109371	Abhd14b	76491
ENSMUSG00000063146	1763.33	-0.896895	0.316491	0.00074615	0.0109371	Clip2	269713
ENSMUSG00000001435	6979.19	1.02514	0.371928	0.000729036	0.0107761	Col18a1	12822
ENSMUSG00000021000	2066.25	0.703841	0.235137	0.000731185	0.0107761	Mia2	338320
ENSMUSG00000024357	897.61	-1.2261	0.465946	0.000729311	0.0107761	Sil1	81500
ENSMUSG00000038855	549.024	-1.09996	0.406779	0.000732571	0.0107761	Itpkb	320404
ENSMUSG00000063851	415.329	1.12912	0.419143	0.000730094	0.0107761	Rnf183	76072
ENSMUSG00000085342	208.577	-0.907576	0.320958	0.000732207	0.0107761	Gm12254	NA
ENSMUSG00000036138	787.923	-1.00783	0.370554	0.000720838	0.0106863	Acaa1a	113868
ENSMUSG00000014776	178.217	-1.72652	0.705833	0.000715329	0.0106289	Nol3	78688
ENSMUSG00000001768	1603.61	-1.45122	0.571242	0.000711404	0.0105893	Rin2	74030
ENSMUSG00000001768	1603.61	-1.45122	0.571242	0.000711404	0.0105893	Rin2	408057
ENSMUSG00000066026	115.08	-2.12614	0.899816	0.000710617	0.0105893	Dhrs3	20148
ENSMUSG00000071324	71.0671	-1.02064	0.36884	0.000711909	0.0105893	Armc2	213402
ENSMUSG00000031828	74.8887	-1.84132	0.762179	0.000709438	0.010586	Klhl36	234796
ENSMUSG00000060336	121.045	-1.04718	0.381273	0.000709148	0.010586	Zfp937	245174
ENSMUSG00000029810	5825.82	-1.23829	0.469499	0.000705419	0.0105484	Tmem176b	65963
ENSMUSG00000038550	521.566	2.10927	0.890232	0.000701129	0.0105065	Ciart	229599
ENSMUSG00000040423	2473.86	0.942628	0.333305	0.000696326	0.0104456	Rc3h1	381305
ENSMUSG00000017286	1301.87	-0.939671	0.332835	0.000689523	0.0103699	Glod4	67201
ENSMUSG00000034771	131.845	-1.8786	0.770707	0.000677356	0.0102131	Tle2	21886
ENSMUSG00000063450	2274.7	0.900963	0.314176	0.000677925	0.0102131	Syne2	319565
ENSMUSG00000003344	834.483	-1.18632	0.442436	0.000675617	0.0102116	Btbd2	208198
ENSMUSG00000048154	2193.05	0.879809	0.304942	0.000669091	0.0101341	Kmt2d	381022
ENSMUSG00000071655	2779.81	-0.817411	0.280766	0.000668625	0.0101341	Ubxn1	225896
ENSMUSG00000016256	7155.62	-1.01819	0.361929	0.000664555	0.0101074	Ctsz	64138
ENSMUSG00000031355	167.122	-1.33455	0.509304	0.000665893	0.0101074	Arhgap6	11856
ENSMUSG00000040483	1687.67	1.67048	0.662118	0.000665602	0.0101074	Xaf1	327959
ENSMUSG00000040714	262.504	-1.92798	0.796512	0.000654582	0.00996788	Klc3	232943
ENSMUSG00000031066	284	-1.35404	0.516829	0.000652625	0.0099669	Usp11	236733
ENSMUSG00000046879	4508.91	1.5718	0.613304	0.000653811	0.0099669	Irgm1	15944
ENSMUSG00000114575	80.2454	1.3905	0.530364	0.000653671	0.0099669	Gm47814	NA
ENSMUSG00000022235	207.355	-1.6867	0.677306	0.000651262	0.00996036	Cmbl	69574
ENSMUSG00000034422	4178.04	1.55512	0.607505	0.000648703	0.00993199	Parp14	547253
ENSMUSG00000071350	376.75	0.8708	0.300161	0.000643721	0.00986643	Setdb2	239122
ENSMUSG00000027649	1085.86	-0.886956	0.307565	0.000642503	0.00985848	Ctnnbl1	66642
ENSMUSG00000040033	2253.53	1.16754	0.429574	0.000640422	0.00983724	Stat2	20847
ENSMUSG00000038777	75.2517	-2.48286	1.07095	0.000638501	0.00982915	Sema6c	20360
ENSMUSG00000033068	465.366	-0.87176	0.299642	0.000636228	0.00980487	Entpd6	12497
ENSMUSG00000034105	373.997	-1.13865	0.415307	0.000620382	0.00957112	Meak7	74347
ENSMUSG00000040506	1273.63	-0.804855	0.27167	0.000615333	0.00950362	Ambra1	228361
ENSMUSG00000050947	400.782	-0.824334	0.279466	0.000612974	0.00948798	Amigo1	229715
ENSMUSG00000029559	672.849	-0.816111	0.276228	0.000607774	0.00941782	2210016L21Rik	72357
ENSMUSG00000023044	353.794	-1.10449	0.39873	0.000605087	0.0093865	Csad	246277
ENSMUSG00000037600	124.601	2.26153	0.879669	0.000602819	0.00936162	Kdf1	69073
ENSMUSG00000026896	1857.69	0.970715	0.341221	0.000598907	0.0093214	Ifih1	71586
ENSMUSG00000073489	3434.59	1.16135	0.424249	0.000596872	0.00929998	Ifi204	15951
ENSMUSG00000036442	1022.94	-0.757027	0.251315	0.000591443	0.00923581	Thap11	59016
ENSMUSG00000018849	2547.66	0.845308	0.285927	0.000579791	0.00908179	Wwc1	211652
ENSMUSG00000001999	556.771	-0.96371	0.335768	0.000577609	0.00905991	Blvra	109778
ENSMUSG00000032092	444.03	1.82942	0.728315	0.000577119	0.00905991	Mpzl2	14012
ENSMUSG00000021957	5697.24	-0.677196	0.219515	0.000574361	0.00903914	Tkt	21881
ENSMUSG00000028669	360.102	0.773685	0.256281	0.000564996	0.00890168	Pithd1	66193
ENSMUSG00000047414	117.142	1.93053	0.76799	0.000562792	0.00888336	Flrt2	399558
ENSMUSG00000057863	3894.58	-0.92983	0.320598	0.00055885	0.00883446	Rpl36	54217
ENSMUSG00000084289	160.94	-1.08749	0.386822	0.000557138	0.00881729	Fth1-ps	NA
ENSMUSG00000027430	450.797	-1.02666	0.360707	0.00055078	0.00873628	Dtd1	66044
ENSMUSG00000038797	152.659	-1.81525	0.718775	0.00054831	0.00870689	Zscan2	22691
ENSMUSG00000026764	196.481	-1.8691	0.743922	0.000547504	0.00870389	Kif5c	16574
ENSMUSG00000068699	8256.27	0.844594	0.280546	0.000544568	0.00866699	Flnc	68794
ENSMUSG00000040433	3316.63	0.842707	0.282797	0.00054285	0.00864941	Zbtb38	245007
ENSMUSG00000052783	61.307	1.20382	0.434648	0.000541562	0.00863865	Grk4	14772
ENSMUSG00000003341	66.2555	-2.19266	0.895255	0.000537967	0.00860077	Atp8b3	67331
ENSMUSG00000028070	2040.95	-1.18025	0.426316	0.000532118	0.00852658	Naxe	246703
ENSMUSG00000082536	334.87	-0.693287	0.224008	0.000530032	0.00850283	Gm13456	NA
ENSMUSG00000032690	1850.18	3.32896	1.46334	0.000528436	0.00848688	Oas2	246728
ENSMUSG00000015027	1009.81	-1.21174	0.439355	0.000523287	0.00842426	Galns	50917
ENSMUSG00000022575	576.194	1.05321	0.36878	0.000523583	0.00842426	Gsdmd	69146
ENSMUSG00000028538	439.488	-0.932615	0.318957	0.000522616	0.00842426	St3gal3	20441
ENSMUSG00000029403	714.015	0.858345	0.287969	0.00052394	0.00842426	Cdkl2	53886
ENSMUSG00000054256	165.668	-1.39791	0.521903	0.00052359	0.00842426	Msi1	17690
ENSMUSG00000111058	57.5341	1.43379	0.534973	0.000521887	0.00842426	Gm36033	102639808
ENSMUSG00000023021	1676.58	0.737616	0.240075	0.000518479	0.00839389	Cers5	71949
ENSMUSG00000007659	2897.89	-0.723605	0.235035	0.000516336	0.00836879	Bcl2l1	12048
ENSMUSG00000028232	384.998	0.74652	0.242975	0.000509903	0.00827403	Tmem68	72098
ENSMUSG00000079457	70.5318	2.50593	1.0166	0.000508383	0.00825888	Gm7609	665378
ENSMUSG00000062300	1851.45	-0.948244	0.324807	0.000506957	0.00824521	Nectin2	19294
ENSMUSG00000034327	1320.62	1.09582	0.385618	0.000506209	0.00824255	Kctd9	105440
ENSMUSG00000020486	61.184	-2.50928	1.02041	0.000503155	0.00820231	Septin4	18952
ENSMUSG00000060703	69.7496	4.00928	2.20645	0.000502986	0.00820231	Cd302	66205
ENSMUSG00000028270	4553.96	1.56508	0.58818	0.000486281	0.00794559	Gbp2	14469
ENSMUSG00000021222	271.537	-1.10823	0.390028	0.000484825	0.00794021	Dcaf4	73828
ENSMUSG00000040918	638.052	0.809268	0.266244	0.000483643	0.00793006	Slc19a2	116914
ENSMUSG00000048373	281.402	2.45314	0.99957	0.000482835	0.00792603	Fgfbp1	14181
ENSMUSG00000004070	1465.68	-0.844663	0.280617	0.000478699	0.00786729	Hmox2	15369
ENSMUSG00000027187	1740.59	-0.785249	0.258108	0.000476924	0.00784726	Cat	12359
ENSMUSG00000066861	1326.03	1.63345	0.616152	0.000474812	0.00782164	Oas1g	23960
ENSMUSG00000028841	269.331	1.16796	0.412998	0.000473478	0.00781337	Cnksr1	194231
ENSMUSG00000032596	750.117	1.77458	0.681267	0.000473756	0.00781337	Uba7	74153
ENSMUSG00000037349	219.841	-1.08567	0.378952	0.000473418	0.00781337	Nudt22	68323
ENSMUSG00000017009	12571.5	-1.3274	0.483888	0.000469935	0.00779595	Sdc4	20971
ENSMUSG00000022217	171.062	-1.49976	0.558594	0.000468827	0.00779341	Emc9	85308
ENSMUSG00000027514	1679.42	2.09456	0.823661	0.000469229	0.00779341	Zbp1	58203
ENSMUSG00000096956	164.451	-1.28638	0.465162	0.000465844	0.00775545	Snhg18	NA
ENSMUSG00000027580	3749.12	1.13756	0.398815	0.00046153	0.0076927	Helz2	229003
ENSMUSG00000060591	1516.13	-0.990377	0.341324	0.000457532	0.0076351	Ifitm2	80876
ENSMUSG00000022338	1105.65	0.834697	0.274363	0.000456575	0.00763153	Eny2	223527
ENSMUSG00000024845	1629.38	-0.843911	0.280627	0.000456777	0.00763153	Tmem134	66990
ENSMUSG00000019102	4677.59	-1.60499	0.603431	0.0004532	0.00758976	Aldh3a1	11670
ENSMUSG00000027165	312.19	-1.12696	0.394904	0.000447043	0.00749554	Iftap	68170
ENSMUSG00000034101	1172.85	-0.648136	0.203382	0.000441113	0.00741375	Ctnnd1	12388
ENSMUSG00000054612	126.464	-1.29324	0.464188	0.000436469	0.00737967	Mgmt	17314
ENSMUSG00000020775	1879.05	-0.788685	0.25602	0.000435883	0.00737861	Mrpl38	60441
ENSMUSG00000028243	258.875	1.27328	0.45423	0.000435004	0.00737259	Ubxn2b	68053
ENSMUSG00000040746	471.998	-1.09805	0.380351	0.000432206	0.00734281	Rnf167	70510
ENSMUSG00000027957	2083.19	0.671239	0.211132	0.000429385	0.00730368	Slc35a3	229782
ENSMUSG00000046229	132.777	-0.897272	0.297531	0.000426058	0.00725586	Scand1	19018
ENSMUSG00000033763	830.42	-0.638668	0.198792	0.00042422	0.00723329	Mtss2	244654
ENSMUSG00000001270	59.146	3.98903	2.15947	0.000419969	0.00718123	Ckb	12709
ENSMUSG00000005510	1071.14	-0.784747	0.25343	0.00042059	0.00718123	Ndufs3	68349
ENSMUSG00000023025	4074.27	0.790406	0.254556	0.000418933	0.00717785	Larp4	207214
ENSMUSG00000034245	265.034	-2.00443	0.775189	0.000417582	0.00716341	Hdac11	232232
ENSMUSG00000037553	1368.93	0.906386	0.299639	0.0004165	0.00715356	Zdhhc18	503610
ENSMUSG00000000881	1342.54	-0.842913	0.275441	0.000412039	0.00708556	Dlg3	53310
ENSMUSG00000021255	70.279	1.79354	0.666373	0.000411323	0.00708188	Esrrb	26380
ENSMUSG00000019823	165.508	1.80419	0.651224	0.000408551	0.00704276	Mical1	171580
ENSMUSG00000067288	1791.29	-0.897599	0.296768	0.000408008	0.00704276	Rps28	54127
ENSMUSG00000075415	1220.93	-0.681735	0.214296	0.000408285	0.00704276	Fnbp1	14269
ENSMUSG00000020814	134.998	1.52422	0.541427	0.000404506	0.00699871	Mxra7	67622
ENSMUSG00000024661	58629.1	-0.944342	0.315172	0.000403745	0.00699412	Fth1	14319
ENSMUSG00000087366	53.6376	1.49461	0.541422	0.000402917	0.00698836	Junos	230451
ENSMUSG00000038175	398.289	-1.34353	0.480348	0.000398434	0.00691911	Mylip	218203
ENSMUSG00000025781	5509.05	-0.876821	0.28831	0.000397263	0.00690727	Atp5f1c	11949
ENSMUSG00000026854	698.618	0.990698	0.331308	0.000395879	0.00690727	Usp20	74270
ENSMUSG00000043333	233.782	1.25777	0.442054	0.000396823	0.00690727	Rhbdl2	230726
ENSMUSG00000049957	693.965	1.28692	0.456347	0.000396398	0.00690727	Ccdc137	67291
ENSMUSG00000019832	166.275	1.82205	0.667712	0.00039511	0.00690389	Rab32	67844
ENSMUSG00000033590	188.248	2.53152	0.964927	0.000394914	0.00690389	Myo5c	208943
ENSMUSG00000002058	390.283	-1.1249	0.387203	0.000391323	0.00685471	Unc119	22248
ENSMUSG00000020733	2105.84	-0.707516	0.222849	0.000391003	0.00685471	Nherf1	26941
ENSMUSG00000028901	702.647	0.739279	0.234172	0.000390826	0.00685471	Gmeb1	56809
ENSMUSG00000098470	63.3391	-2.00279	0.765109	0.000391209	0.00685471	C1rb	667277
ENSMUSG00000059734	1152.83	-0.752037	0.239248	0.000388374	0.00683703	Ndufs8	225887
ENSMUSG00000042737	270.732	-1.19159	0.413919	0.000382672	0.00676198	Dpm3	68563
ENSMUSG00000054452	7703.99	-0.907636	0.297113	0.000378215	0.00669161	Tle5	14797
ENSMUSG00000042364	1729.47	-0.686514	0.214329	0.000375969	0.00666023	Snx18	170625
ENSMUSG00000003617	19369.6	-2.81909	1.1395	0.00037086	0.00657799	Cp	12870
ENSMUSG00000004558	372.753	2.76117	1.06864	0.000370187	0.00657431	Ndrg2	29811
ENSMUSG00000075470	2696.38	0.896307	0.292739	0.000369674	0.00657348	Alg10b	380959
ENSMUSG00000090066	138.259	1.71673	0.629238	0.000368824	0.00656665	1110002E22Rik	102634333
ENSMUSG00000078350	232.407	-1.17457	0.405122	0.000367114	0.00654447	Smim1	68859
ENSMUSG00000062397	2636.64	0.786974	0.25107	0.000363907	0.00649551	Zfp706	68036
ENSMUSG00000017144	1056.04	-0.870413	0.282571	0.000361849	0.00646696	Rnd3	74194
ENSMUSG00000025885	287.053	3.61138	1.49381	0.000360701	0.00645929	Myo5b	17919
ENSMUSG00000035498	615.144	3.28229	1.34341	0.000360962	0.00645929	Cdcp1	109332
ENSMUSG00000028381	1306.66	0.629346	0.192612	0.000358579	0.00643298	Ugcg	22234
ENSMUSG00000047735	3801.66	1.45213	0.515282	0.00035597	0.00639431	Samd9l	209086
ENSMUSG00000049577	746.091	-1.11432	0.378836	0.000353637	0.00636862	Zfpm1	22761
ENSMUSG00000039450	249.8	-1.99745	0.751462	0.000346433	0.00625115	Dcxr	67880
ENSMUSG00000022148	166.606	-2.40325	0.928	0.000341819	0.00617947	Fyb1	23880
ENSMUSG00000028423	2800.96	0.58777	0.17727	0.000341332	0.00617947	Nfx1	74164
ENSMUSG00000000827	2042.74	-0.886768	0.28718	0.000339587	0.00617358	Tpd52l2	66314
ENSMUSG00000021453	206.045	1.64188	0.593697	0.000339742	0.00617358	Gadd45g	23882
ENSMUSG00000051375	462.529	2.12217	0.800364	0.000336076	0.00613067	Pcdh1	75599
ENSMUSG00000022369	1531.27	1.02649	0.339531	0.000334641	0.00612032	Mtbp	105837
ENSMUSG00000027709	765.244	-1.09277	0.367174	0.000330227	0.00606302	Mccc1	72039
ENSMUSG00000004032	915.992	-1.40793	0.495839	0.000328665	0.00604237	Gstm5	14866
ENSMUSG00000040591	382.025	-1.0006	0.32964	0.000324768	0.00597852	Cstpp1	228356
ENSMUSG00000025868	619.717	-0.887369	0.285466	0.000320802	0.00592524	Higd2a	67044
ENSMUSG00000046761	592.505	0.852666	0.271932	0.000321453	0.00592524	Fam83h	105732
ENSMUSG00000058135	4133.78	-1.64288	0.593574	0.000321383	0.00592524	Gstm1	14862
ENSMUSG00000021765	397.311	1.98495	0.733063	0.000313604	0.0058186	Fst	14313
ENSMUSG00000031938	848.705	-0.994939	0.326298	0.000313521	0.0058186	4931406C07Rik	70984
ENSMUSG00000025217	747.027	-0.860606	0.274619	0.000310448	0.00577524	Btrc	12234
ENSMUSG00000032377	115.975	1.49038	0.524018	0.000309448	0.00576424	Plscr4	235527
ENSMUSG00000025150	530.211	-1.91426	0.702938	0.000305736	0.00570263	Cbr2	12409
ENSMUSG00000031967	1969.38	-0.637428	0.193001	0.000303961	0.00567702	Afg3l1	114896
ENSMUSG00000057346	2581.7	1.39852	0.484153	0.000303323	0.00567263	Apol9a	223672
ENSMUSG00000038422	294.133	-1.49229	0.522816	0.00029655	0.00556811	Hdhd3	72748
ENSMUSG00000031367	936.608	0.850436	0.268943	0.000295415	0.0055542	Ap1s2	108012
ENSMUSG00000055629	185.54	2.21332	0.795782	0.000294198	0.0055387	B4galnt4	330671
ENSMUSG00000067369	524.635	-1.19576	0.403633	0.000288842	0.00544513	Trmt2b	215201
ENSMUSG00000027198	2959	-0.791898	0.246415	0.000284103	0.00537737	Ext2	14043
ENSMUSG00000032344	526.949	1.25451	0.424054	0.000281744	0.00533987	Cgas	214763
ENSMUSG00000027487	273.278	-0.96513	0.310253	0.000271582	0.00515559	Cdk5rap1	66971
ENSMUSG00000031782	1244.66	-0.928894	0.296324	0.000270593	0.00514931	Coq9	67914
ENSMUSG00000102869	2352.63	-0.637038	0.190542	0.000266761	0.00508324	Norad	347740
ENSMUSG00000021928	234.547	-1.2149	0.405625	0.000261235	0.00498468	Ebpl	68177
ENSMUSG00000056899	83.6408	-1.81333	0.645565	0.000260913	0.00498468	Immp2l	93757
ENSMUSG00000029798	1572.59	1.35776	0.459099	0.000260304	0.00498038	Herc6	67138
ENSMUSG00000001663	658.788	1.86505	0.649415	0.000257635	0.00493602	Gstt1	14871
ENSMUSG00000021118	53.0145	1.60853	0.556627	0.000255213	0.00489627	Plek2	27260
ENSMUSG00000055172	1375.78	-1.84867	0.66009	0.000253375	0.00486764	C1ra	50909
ENSMUSG00000026479	1291.04	1.27843	0.42695	0.000252303	0.00485365	Lamc2	16782
ENSMUSG00000025464	143.382	-0.83059	0.257915	0.000251303	0.00484764	Paox	212503
ENSMUSG00000026209	1344.55	-0.898982	0.283256	0.000251126	0.00484764	Dnpep	13437
ENSMUSG00000041845	749.871	-0.972279	0.310678	0.000250971	0.00484764	Rhod	11854
ENSMUSG00000020464	2340.71	1.0486	0.338409	0.000245634	0.00477749	Pnpt1	71701
ENSMUSG00000021822	1206.85	1.37955	0.46832	0.000241279	0.00469928	Plau	18792
ENSMUSG00000022297	1519.77	0.689486	0.206538	0.000239438	0.00466987	Fzd6	14368
ENSMUSG00000038170	2304.43	1.03964	0.333479	0.000237937	0.00464701	Pde4dip	83679
ENSMUSG00000001119	15307.2	1.90308	0.675065	0.000235422	0.00460428	Col6a1	12833
ENSMUSG00000005986	95.3005	-1.73577	0.605894	0.000235154	0.00460428	Ankrd13d	68423
ENSMUSG00000020598	61.512	1.70437	0.59012	0.000233041	0.00457485	Nrcam	319504
ENSMUSG00000026473	1149.97	-1.21654	0.400289	0.000232766	0.00457485	Glul	14645
ENSMUSG00000121484	93.6252	2.8783	1.04849	0.000232411	0.00457485	Serpina3h	546546
ENSMUSG00000019230	60.101	3.35772	1.11371	0.000230717	0.00455012	Lhx9	16876
ENSMUSG00000038507	2946.1	1.5406	0.52365	0.000228122	0.00451157	Parp12	243771
ENSMUSG00000006445	5113.29	0.854066	0.265188	0.000223403	0.00444316	Epha2	13836
ENSMUSG00000027589	742.612	-1.23847	0.407834	0.000220376	0.00438915	Pcmtd2	245867
ENSMUSG00000031712	266.22	1.00134	0.316674	0.000219456	0.00438481	Il15	16168
ENSMUSG00000033862	333.627	-0.7283	0.218692	0.000219536	0.00438481	Cdk10	234854
ENSMUSG00000000876	273.898	-1.50795	0.511945	0.000214162	0.00428963	Pxmp4	59038
ENSMUSG00000027012	3626.13	-0.698985	0.208094	0.000211984	0.00425204	Dync1i2	13427
ENSMUSG00000024736	1818.61	-0.997874	0.314859	0.000208608	0.00420225	Tmem132a	98170
ENSMUSG00000021764	1694.51	-0.950081	0.296701	0.000205161	0.00414271	Ndufs4	17993
ENSMUSG00000034673	1228.71	-0.771939	0.232959	0.000205358	0.00414271	Pbx2	18515
ENSMUSG00000018574	2688.9	-0.982447	0.308143	0.000201799	0.00408264	Acadvl	11370
ENSMUSG00000029019	159.111	2.35784	0.83886	0.000201801	0.00408264	Nppb	18158
ENSMUSG00000041920	143.088	1.40717	0.466538	0.0001991	0.00404541	Slc16a6	104681
ENSMUSG00000038047	1610.05	0.95621	0.296162	0.000198147	0.00403184	Haus6	230376
ENSMUSG00000051076	76.093	2.22122	0.778274	0.000197386	0.00402217	Vtcn1	242122
ENSMUSG00000041649	50.8327	4.07338	1.38053	0.000196341	0.00401247	Klf8	245671
ENSMUSG00000044224	1000.79	0.883276	0.269736	0.000193779	0.00396926	Dnajc21	78244
ENSMUSG00000044976	114.617	3.92225	1.22608	0.000193945	0.00396926	Wdr72	546144
ENSMUSG00000070808	521.896	-0.864856	0.268023	0.000193619	0.00396926	Bicra	243842
ENSMUSG00000012889	368.522	1.68719	0.568156	0.000188848	0.0038932	Podnl1	244550
ENSMUSG00000075273	125.8	-1.33543	0.436742	0.000186156	0.00384332	Ift70b	72421
ENSMUSG00000032064	1321.05	0.919912	0.282772	0.000185652	0.00383854	Dixdc1	330938
ENSMUSG00000027282	3186.52	-0.633431	0.184175	0.000183687	0.00380746	Mtch2	56428
ENSMUSG00000078201	102.265	-1.31816	0.429816	0.000183879	0.00380746	Tmem203	227615
ENSMUSG00000037997	944.131	1.29095	0.418298	0.000181012	0.00375913	Parp11	101187
ENSMUSG00000010609	360.732	-1.04054	0.325585	0.000179214	0.00373267	Psen2	19165
ENSMUSG00000026121	702.381	-0.893795	0.272944	0.000179473	0.00373267	Sema4c	20353
ENSMUSG00000005124	640.585	1.23794	0.398285	0.00017884	0.00373051	Ccn4	22402
ENSMUSG00000003824	114.013	3.79937	1.15687	0.000177086	0.00371654	Syce2	71846
ENSMUSG00000008318	217.335	1.08175	0.339527	0.000176182	0.00371654	Relt	320100
ENSMUSG00000027327	644.81	-0.972883	0.299982	0.000177907	0.00371654	Adissp	67326
ENSMUSG00000032504	7271.02	0.620808	0.178521	0.000177553	0.00371654	Pdcd6ip	18571
ENSMUSG00000036053	1813.14	-0.768507	0.228944	0.000177032	0.00371654	Fmnl2	71409
ENSMUSG00000053333	493.768	-1.03462	0.323186	0.000177173	0.00371654	Dis3l2	208718
ENSMUSG00000037752	225.628	-0.878831	0.266239	0.000171261	0.00362606	Xkr8	381560
ENSMUSG00000034371	468.642	-1.07603	0.337216	0.000170892	0.00362369	Tkfc	225913
ENSMUSG00000031523	195.929	-1.13912	0.362156	0.000169875	0.00360949	Dlc1	50768
ENSMUSG00000036565	885.934	-1.10742	0.348543	0.000169967	0.00360949	Ttyh3	78339
ENSMUSG00000055553	574.017	-1.28847	0.413856	0.000169627	0.00360949	Kxd1	75620
ENSMUSG00000064373	1587.09	-2.05641	0.711238	0.00016927	0.00360949	Selenop	20363
ENSMUSG00000025218	385.356	-0.890814	0.270132	0.00016842	0.00359844	Poll	56626
ENSMUSG00000028121	827.081	1.15977	0.366023	0.000168426	0.00359844	Bcar3	29815
ENSMUSG00000048445	92.3558	1.97946	0.674991	0.000168186	0.00359844	Ccdc57	71276
ENSMUSG00000002395	1109.33	-1.25696	0.402186	0.000164971	0.00354072	Use1	67023
ENSMUSG00000024847	1547.27	-0.820398	0.244889	0.000164343	0.00353262	Aip	11632
ENSMUSG00000032348	5089.24	-1.50868	0.496151	0.000162558	0.00350135	Gsta4	14860
ENSMUSG00000044080	543.636	-1.54474	0.511016	0.00016264	0.00350135	S100a1	20193
ENSMUSG00000031098	200.903	2.47543	0.820168	0.000160534	0.00346659	Syt8	55925
ENSMUSG00000019066	803.1	-1.65877	0.551455	0.000158874	0.00343743	Rab3d	19340
ENSMUSG00000029561	6181.1	1.85453	0.615053	0.00015894	0.00343743	Oasl2	23962
ENSMUSG00000063388	217.067	2.8277	0.945011	0.000158648	0.00343743	BC023105	NA
ENSMUSG00000031778	6433.87	-1.5166	0.497223	0.000155987	0.00338918	Cx3cl1	20312
ENSMUSG00000016619	3007.35	0.957192	0.290909	0.000155423	0.00338213	Nup50	18141
ENSMUSG00000058594	1645.79	-0.700945	0.203205	0.000154982	0.00337774	Fbh1	50755
ENSMUSG00000041153	314.52	1.03953	0.320164	0.000154087	0.00336865	Osgin2	209212
ENSMUSG00000027227	1327.82	-1.75299	0.584735	0.000151703	0.00332168	Sord	20322
ENSMUSG00000033739	239.327	-1.252	0.397331	0.000150558	0.00330174	Fkbpl	56299
ENSMUSG00000043903	637.729	2.12616	0.722229	0.000150163	0.0032982	Zfp469	195209
ENSMUSG00000030861	1526.83	-1.11032	0.344755	0.000149681	0.00329274	Acadsb	66885
ENSMUSG00000059970	176.296	-1.60678	0.527134	0.000149056	0.00328412	Hspa2	15512
ENSMUSG00000031360	767.133	-0.924273	0.279168	0.000147443	0.00325367	Ctps2	55936
ENSMUSG00000010362	123.445	-2.06275	0.696868	0.00014599	0.00322665	Rdm1	66599
ENSMUSG00000025545	484.842	-2.18884	0.746934	0.0001457	0.0032253	Clybl	69634
ENSMUSG00000025329	57.2986	2.9681	1.03356	0.000143501	0.00318161	Padi1	18599
ENSMUSG00000038068	74.5198	1.57488	0.510366	0.000142121	0.00315598	Rnf144b	218215
ENSMUSG00000045128	10749.6	-1.10408	0.341478	0.000141547	0.00314818	Rpl18a	76808
ENSMUSG00000047656	68.0479	-1.64629	0.53891	0.000140498	0.00313126	Trpt1	107328
ENSMUSG00000027447	5609.68	-1.16812	0.367414	0.000139845	0.00312512	Cst3	13010
ENSMUSG00000027170	3289.3	-0.801302	0.235098	0.000137851	0.00308546	Eif3m	98221
ENSMUSG00000006369	78.7889	-3.52456	1.24118	0.00013639	0.00305761	Fbln1	14114
ENSMUSG00000095098	237.582	-1.31851	0.417567	0.000135935	0.00305226	Ccdc85b	240514
ENSMUSG00000016252	1318.09	-1.37006	0.435603	0.000133894	0.00301603	Atp5f1e	67126
ENSMUSG00000056917	1003.27	-1.04672	0.318888	0.00013266	0.00299303	Sipa1	20469
ENSMUSG00000047264	755.25	-1.21331	0.378118	0.00013053	0.00296193	Zfp358	140482
ENSMUSG00000057329	510.138	-0.957202	0.287378	0.000130652	0.00296193	Bcl2	12043
ENSMUSG00000106847	107.027	2.35755	0.731148	0.000130333	0.00296193	Peg13	353342
ENSMUSG00000061118	288.61	-0.995026	0.300173	0.000129794	0.00296153	Dnajc30	66114
ENSMUSG00000017737	234.18	-2.28543	0.75835	0.000129504	0.00295971	Mmp9	17395
ENSMUSG00000023367	3629.9	-1.523	0.490473	0.000129105	0.00295538	Tmem176a	66058
ENSMUSG00000056004	413.71	2.02736	0.671354	0.000128796	0.0029531	Elapor2	231014
ENSMUSG00000024885	640.813	-1.61219	0.521238	0.000126172	0.00290093	Aldh3b1	67689
ENSMUSG00000026664	938.738	-1.05813	0.321944	0.00012603	0.00290093	Phyh	16922
ENSMUSG00000039519	309.325	2.6855	0.861721	0.000126315	0.00290093	Cyp7b1	13123
ENSMUSG00000027642	11987.8	-0.671798	0.190697	0.000125549	0.00289748	Rpn2	20014
ENSMUSG00000027605	1298.84	-1.21709	0.382959	0.00012324	0.00284886	Acss2	60525
ENSMUSG00000063065	3264.17	-1.34646	0.423513	0.000123041	0.00284886	Mapk3	26417
ENSMUSG00000053898	1748.6	-1.29397	0.404222	0.000122273	0.00283581	Ech1	51798
ENSMUSG00000012519	3371.92	0.831735	0.242846	0.000121926	0.00283242	Mlkl	74568
ENSMUSG00000061411	179.361	-1.57862	0.505858	0.000118548	0.00275849	Nol4l	329540
ENSMUSG00000009731	80.7769	-1.66399	0.534509	0.000117724	0.00274384	Kcnd1	16506
ENSMUSG00000048279	1824.46	1.1575	0.35494	0.000117594	0.00274384	Sacs	50720
ENSMUSG00000039704	2357.24	1.06775	0.321892	0.000116328	0.00272029	Lmbrd2	320506
ENSMUSG00000001767	1590.89	-0.721796	0.205326	0.000115728	0.00271077	Crnkl1	66877
ENSMUSG00000029392	662.172	-1.11815	0.34002	0.000114949	0.002697	Rilpl1	75695
ENSMUSG00000026712	86.6857	3.37336	1.16097	0.000114049	0.00268481	Mrc1	17533
ENSMUSG00000041695	196.807	-2.43839	0.816185	0.000112057	0.00264234	Kcnj2	16518
ENSMUSG00000023030	2394.57	0.862746	0.252186	0.000111776	0.00264012	Slc11a2	18174
ENSMUSG00000047878	98.4234	4.57571	2.1728	0.000108276	0.00256174	A4galt	239559
ENSMUSG00000042797	50.0912	-2.21805	0.727492	0.000105759	0.00251063	Aqp11	66333
ENSMUSG00000017723	6366.78	-1.10328	0.337622	0.000105538	0.0025096	Wfdc2	67701
ENSMUSG00000022032	256.658	-3.87225	1.34749	0.000105137	0.00250779	Scara5	71145
ENSMUSG00000031616	328.308	5.09261	2.33776	0.000105284	0.00250779	Ednra	13617
ENSMUSG00000039001	5513.14	-1.12179	0.337799	0.000101962	0.0024398	Rps21	66481
ENSMUSG00000028252	635.962	0.747587	0.21139	0.000100656	0.00241797	Ccnc	51813
ENSMUSG00000022241	3242.99	1.05921	0.31484	9.99973e-05	0.00241449	Tars1	110960
ENSMUSG00000028268	6842.26	2.10878	0.681971	9.9294e-05	0.00240162	Gbp3	55932
ENSMUSG00000051007	479.061	-1.45823	0.453689	9.76404e-05	0.00236812	Gatd1	213350
ENSMUSG00000074211	190.06	-1.30987	0.401615	9.7741e-05	0.00236812	Sdhaf1	68332
ENSMUSG00000026554	2767.95	-0.784365	0.22297	9.69483e-05	0.00235701	Dcaf8	98193
ENSMUSG00000014791	117.522	-1.55143	0.485828	9.67252e-05	0.00235565	Elmo3	234683
ENSMUSG00000066720	136.291	2.32701	0.754017	9.64917e-05	0.00235403	Cldn9	56863
ENSMUSG00000047459	1973.71	-0.920014	0.265943	9.42678e-05	0.00230776	Dynlrb1	67068
ENSMUSG00000023341	924.333	2.70645	0.892827	9.33316e-05	0.00228882	Mx2	17858
ENSMUSG00000063767	147.195	3.30099	1.10673	9.09909e-05	0.0022353	S100a7a	381493
ENSMUSG00000063767	147.195	3.30099	1.10673	9.09909e-05	0.0022353	S100a7a	128900018
ENSMUSG00000003199	1603.21	-1.40865	0.433343	9.07863e-05	0.00223417	Mpnd	68047
ENSMUSG00000007216	76.2419	-1.51053	0.467748	9.01229e-05	0.00222758	Zfp775	243372
ENSMUSG00000031626	59.0133	3.20225	0.973948	9.02028e-05	0.00222758	Sorbs2	234214
ENSMUSG00000042042	949.154	0.756427	0.212176	8.86744e-05	0.00219754	Csgalnact2	78752
ENSMUSG00000067297	335.636	1.99411	0.634391	8.79029e-05	0.00218225	Ifit1bl2	112419
ENSMUSG00000031805	607.899	-1.20521	0.361565	8.65831e-05	0.0021609	Jak3	16453
ENSMUSG00000053644	1955.08	-1.07147	0.315995	8.65332e-05	0.0021609	Aldh7a1	110695
ENSMUSG00000028655	87.2179	2.65067	0.864698	8.60522e-05	0.00215528	Mfsd2a	76574
ENSMUSG00000082935	273.531	-0.911596	0.262018	8.52029e-05	0.00214544	Gm7658	NA
ENSMUSG00000025931	82.4498	-2.02025	0.641631	8.49784e-05	0.00214361	Paqr8	74229
ENSMUSG00000032965	793.333	-1.03435	0.302701	8.42487e-05	0.00212902	Ift57	73916
ENSMUSG00000079339	67.2558	3.23219	1.00398	8.37405e-05	0.00211997	Ifit1bl1	667373
ENSMUSG00000034758	472.038	-1.71062	0.534287	8.3072e-05	0.00210683	Tle6	114606
ENSMUSG00000026932	321.779	-1.08663	0.319618	8.25284e-05	0.00210039	Nacc2	67991
ENSMUSG00000027406	3059.45	-0.851129	0.241805	8.26689e-05	0.00210039	Idh3b	170718
ENSMUSG00000031833	1201.66	-0.833745	0.236008	8.15801e-05	0.00208022	Mast3	546071
ENSMUSG00000003271	161.922	1.9486	0.60879	7.95795e-05	0.00203288	Sult2b1	54200
ENSMUSG00000003271	161.922	1.9486	0.60879	7.95795e-05	0.00203288	Sult2b1	545963
ENSMUSG00000022285	6701.17	0.839023	0.236571	7.8746e-05	0.00201524	Ywhaz	22631
ENSMUSG00000032766	296.821	2.57265	0.814955	7.80765e-05	0.00200539	Gng11	66066
ENSMUSG00000037902	141.419	4.80016	1.53513	7.77158e-05	0.00199976	Sirpa	19261
ENSMUSG00000031835	5629.44	-0.614206	0.166415	7.70024e-05	0.00198503	Mbtps1	56453
ENSMUSG00000027523	25825.5	-1.03418	0.297284	7.66465e-05	0.00197947	Gnas	14683
ENSMUSG00000019577	203.388	4.58307	1.43828	7.6366e-05	0.00197775	Pdk4	27273
ENSMUSG00000039206	200.422	1.50451	0.453359	7.6355e-05	0.00197775	Daglb	231871
ENSMUSG00000030329	165.786	3.81475	1.02528	7.41416e-05	0.00192891	Pianp	319352
ENSMUSG00000027428	608.533	-0.876846	0.247919	7.38827e-05	0.00192573	Rbbp9	26450
ENSMUSG00000030921	3158.21	1.88626	0.586198	7.32862e-05	0.00191372	Trim30a	20128
ENSMUSG00000026470	1661.53	-0.835711	0.234462	7.30385e-05	0.00191079	Stx6	58244
ENSMUSG00000006021	209.58	-1.07179	0.31102	7.16782e-05	0.00188323	Kptn	70394
ENSMUSG00000026303	151.72	3.20037	0.946729	7.15093e-05	0.00188323	Mlph	171531
ENSMUSG00000026820	457.277	-1.26349	0.375233	7.17179e-05	0.00188323	Ptges2	96979
ENSMUSG00000021420	410.478	-1.00625	0.288935	7.03085e-05	0.00185659	Fars2	69955
ENSMUSG00000033059	2371.41	-1.33881	0.399558	6.93023e-05	0.00183346	Pygb	110078
ENSMUSG00000040552	50.1281	2.1626	0.675313	6.92587e-05	0.00183346	C3ar1	12267
ENSMUSG00000027079	494.219	-0.962143	0.274065	6.89276e-05	0.00183041	Clp1	98985
ENSMUSG00000025532	539.35	0.877911	0.246433	6.86048e-05	0.00182528	Crcp	12909
ENSMUSG00000030246	1060.35	-1.67558	0.51337	6.85331e-05	0.00182528	Ldhb	16832
ENSMUSG00000029372	60.7053	4.82821	1.51386	6.74111e-05	0.00180031	Ppbp	57349
ENSMUSG00000033033	77.8857	2.42374	0.728663	6.72724e-05	0.00180001	Calhm2	72691
ENSMUSG00000064351	145238	-1.23714	0.364627	6.70372e-05	0.00179713	mt-Co1	17708
ENSMUSG00000025044	73.7836	5.41433	2.3934	6.5868e-05	0.00177253	Msr1	20288
ENSMUSG00000009614	668.17	-1.51857	0.458375	6.56846e-05	0.00177097	Sardh	192166
ENSMUSG00000028525	361.712	-1.3964	0.416263	6.48954e-05	0.00175305	Pde4b	18578
ENSMUSG00000004864	558.274	2.79503	0.875148	6.3996e-05	0.00173396	Mapk13	26415
ENSMUSG00000036278	388.264	-2.34589	0.738478	6.40314e-05	0.00173396	Macrod1	107227
ENSMUSG00000001661	50.4486	5.05015	2.26254	6.25376e-05	0.00170734	Hoxc6	15425
ENSMUSG00000024087	7824.1	-1.34346	0.397603	6.25981e-05	0.00170734	Cyp1b1	13078
ENSMUSG00000034285	1146.1	-1.10718	0.318464	6.0528e-05	0.00165729	Nipsnap1	18082
ENSMUSG00000040584	408.015	1.98284	0.608769	6.04097e-05	0.00165727	Abcb1a	18671
ENSMUSG00000019822	420.458	-1.20561	0.350365	5.98933e-05	0.00164801	Smpd2	20598
ENSMUSG00000020044	293.135	-2.18885	0.678415	5.99553e-05	0.00164801	Timp3	21859
ENSMUSG00000031400	3827.45	-0.91578	0.254714	5.60572e-05	0.00154993	G6pdx	14381
ENSMUSG00000037703	553.288	-0.790309	0.21563	5.49812e-05	0.00152316	Lzts3	241638
ENSMUSG00000002661	183.017	-1.5705	0.466947	5.41995e-05	0.00150446	Alkbh7	66400
ENSMUSG00000026887	482.611	-0.947358	0.264091	5.31279e-05	0.00148055	Mrrf	67871
ENSMUSG00000031639	1991.31	1.40264	0.409004	5.22466e-05	0.00145887	Tlr3	142980
ENSMUSG00000057143	623.194	1.1634	0.332841	5.10371e-05	0.00143076	Trim12c	319236
ENSMUSG00000042688	10593.8	0.839254	0.230501	4.98856e-05	0.00140392	Mapk6	50772
ENSMUSG00000046387	180.257	-1.61032	0.476834	4.99798e-05	0.00140392	Pcdhb17	93888
ENSMUSG00000026104	1718.91	1.48984	0.435162	4.86771e-05	0.00137279	Stat1	20846
ENSMUSG00000021506	62.0503	-4.4002	1.38925	4.69823e-05	0.00132765	Pitx1	18740
ENSMUSG00000078921	98.0729	2.87689	0.867472	4.69735e-05	0.00132765	Tgtp2	100039796
ENSMUSG00000078952	53.852	2.56336	0.781255	4.60491e-05	0.00130915	Lncenc1	100039691
ENSMUSG00000022788	92.7044	3.1001	0.896756	4.58615e-05	0.00130645	Fgd4	224014
ENSMUSG00000037251	724.036	-0.733408	0.195568	4.58038e-05	0.00130645	Pomk	74653
ENSMUSG00000062647	9012.17	-1.05926	0.296185	4.43642e-05	0.0012715	Rpl7a	27176
ENSMUSG00000026811	773.202	-1.26022	0.359937	4.40584e-05	0.00126682	St6galnac6	50935
ENSMUSG00000070509	336.952	-1.41997	0.410525	4.41047e-05	0.00126682	Rgma	244058
ENSMUSG00000035885	3219.32	-0.993428	0.273602	4.17721e-05	0.00120703	Cox8a	12868
ENSMUSG00000036880	2601.36	-1.33625	0.382059	4.14947e-05	0.00120147	Acaa2	52538
ENSMUSG00000026893	50.003	3.44172	0.97874	4.13902e-05	0.00120091	Gca	227960
ENSMUSG00000038312	1496.79	-1.06914	0.296327	4.11941e-05	0.00120091	Edem2	108687
ENSMUSG00000040264	4273.53	1.98331	0.588123	4.12405e-05	0.00120091	Gbp2b	14468
ENSMUSG00000038375	1398.72	-1.68758	0.495044	4.04713e-05	0.00118399	Trp53inp2	68728
ENSMUSG00000023904	1920.41	-1.79991	0.5323	4.01309e-05	0.00117648	Hcfc1r1	353502
ENSMUSG00000020601	1739.77	-2.04553	0.60736	3.90324e-05	0.00114666	Trib2	217410
ENSMUSG00000002289	3920.5	1.58018	0.457796	3.87579e-05	0.00114097	Angptl4	57875
ENSMUSG00000037458	4109.14	1.02198	0.280411	3.84609e-05	0.0011353	Azin1	54375
ENSMUSG00000059714	1440	-1.80449	0.529848	3.84847e-05	0.0011353	Flot1	14251
ENSMUSG00000031791	472.608	-1.3013	0.367875	3.81711e-05	0.00113078	Tmem38a	74166
ENSMUSG00000002846	657.785	-1.00016	0.274708	3.77325e-05	0.00112014	Timmdc1	76916
ENSMUSG00000003949	303.259	-4.21162	1.31463	3.74315e-05	0.00111355	Hlf	217082
ENSMUSG00000062054	289.973	-1.25171	0.351792	3.74132e-05	0.00111355	Iah1	67732
ENSMUSG00000072214	125.909	-1.77889	0.518993	3.74069e-05	0.00111355	Septin5	18951
ENSMUSG00000049969	442.99	0.716573	0.187625	3.68044e-05	0.00110187	Plekhf2	71801
ENSMUSG00000020886	1202.69	-1.4858	0.425806	3.66289e-05	0.00109895	Dlg4	13385
ENSMUSG00000041058	1132.47	0.740776	0.194641	3.64989e-05	0.00109738	Wwp1	107568
ENSMUSG00000029771	92.7387	1.95481	0.571727	3.63461e-05	0.00109584	Irf5	27056
ENSMUSG00000053219	80.4961	3.98207	1.11442	3.63699e-05	0.00109584	Raet1e	379043
ENSMUSG00000002985	119.135	1.86325	0.541855	3.61001e-05	0.00109473	Apoe	11816
ENSMUSG00000063975	184.996	1.73159	0.50126	3.59364e-05	0.00109211	Slco1a5	108096
ENSMUSG00000024608	11430.2	-1.61772	0.466259	3.45941e-05	0.00105359	Rps14	20044
ENSMUSG00000029162	365.833	-2.1143	0.623469	3.40005e-05	0.00103775	Khk	16548
ENSMUSG00000059555	1559.78	-0.978955	0.264578	3.33463e-05	0.00101999	Tor4a	227612
ENSMUSG00000031505	691.814	-0.860363	0.229915	3.32037e-05	0.00101784	Naxd	69225
ENSMUSG00000082292	360.1	1.88244	0.543351	3.31282e-05	0.00101773	Gm12250	NA
ENSMUSG00000091649	293.114	2.80037	0.813192	3.29369e-05	0.00101407	Phf11b	236451
ENSMUSG00000106734	462.836	2.11496	0.618209	3.27223e-05	0.00100967	Gm20559	NA
ENSMUSG00000068246	1678.09	1.57686	0.44826	3.23995e-05	0.0010019	Apol9b	71898
ENSMUSG00000033313	352.991	-1.05884	0.288616	3.23148e-05	0.00100147	Fbxl8	50788
ENSMUSG00000029449	66.1568	-2.04431	0.594146	3.17735e-05	0.000989045	Rhof	23912
ENSMUSG00000039457	1751.01	-1.38211	0.388296	3.16476e-05	0.000987309	Ppl	19041
ENSMUSG00000033669	394.743	0.88216	0.234046	3.05593e-05	0.000955469	Zfp7	223669
ENSMUSG00000027951	5497.63	0.900847	0.240007	3.04307e-05	0.000953562	Adar	56417
ENSMUSG00000028518	54.2959	4.19093	1.07151	3.01819e-05	0.000947873	Prkaa2	108079
ENSMUSG00000022790	101.27	2.94006	0.871437	2.99904e-05	0.000943962	Igsf11	207683
ENSMUSG00000060803	1720.08	-1.2807	0.355638	2.96879e-05	0.00093653	Gstp1	14870
ENSMUSG00000027411	1295.08	-0.848713	0.223857	2.95227e-05	0.000935365	Vps16	80743
ENSMUSG00000026456	1688.84	1.34491	0.373827	2.88354e-05	0.000917849	Cyb5r1	72017
ENSMUSG00000027305	476.75	-0.721162	0.186292	2.87086e-05	0.000917849	Ndufaf1	69702
ENSMUSG00000031813	1561.61	-1.04257	0.282713	2.88261e-05	0.000917849	Mvb12a	73711
ENSMUSG00000038253	570.166	-1.18344	0.32455	2.87851e-05	0.000917849	Hoxa5	15402
ENSMUSG00000041119	72.6566	-3.19756	0.904406	2.85315e-05	0.000916452	Pde9a	18585
ENSMUSG00000024975	708.062	-1.80992	0.518	2.83208e-05	0.000911762	Pdcd4	18569
ENSMUSG00000043263	57.1177	4.26573	1.09067	2.8216e-05	0.000910467	Ifi209	236312
ENSMUSG00000053965	133.115	1.75329	0.497444	2.79337e-05	0.000903426	Pde5a	242202
ENSMUSG00000021591	1026.88	-1.98001	0.57255	2.7571e-05	0.000893935	Glrx	93692
ENSMUSG00000038677	100.152	-3.05805	0.886752	2.75769e-05	0.000893935	Scube3	268935
ENSMUSG00000024855	1103.01	-0.935711	0.24845	2.74481e-05	0.00089387	Pacs1	107975
ENSMUSG00000006289	409.122	-1.23982	0.340335	2.71994e-05	0.000889882	Osgep	66246
ENSMUSG00000028995	1931.6	0.998411	0.26702	2.62789e-05	0.000861766	Hycc1	84652
ENSMUSG00000074698	2597.82	-0.592841	0.148565	2.52964e-05	0.000833422	Csnk2a1	12995
ENSMUSG00000028883	76.4006	3.22092	0.944304	2.49397e-05	0.000823594	Sema3a	20346
ENSMUSG00000025355	436.133	-2.71161	0.789401	2.45594e-05	0.000812939	Mmp19	58223
ENSMUSG00000019359	450.118	-3.03634	0.890719	2.43425e-05	0.000807655	Gdpd2	71584
ENSMUSG00000052085	203.197	2.59955	0.738261	2.1621e-05	0.000724176	Dock8	76088
ENSMUSG00000068923	897.253	-1.4656	0.40309	2.16188e-05	0.000724176	Syt11	229521
ENSMUSG00000035692	5574.76	1.61091	0.443027	2.07273e-05	0.000699224	Isg15	100038882
ENSMUSG00000022014	157.814	2.67308	0.755994	2.05577e-05	0.000695165	Epsti1	108670
ENSMUSG00000066000	120.679	2.70881	0.772325	1.97187e-05	0.000668399	Zfp979	112422
ENSMUSG00000068747	718.694	-1.48237	0.403	1.86173e-05	0.000632583	Sort1	20661
ENSMUSG00000024065	52.3357	5.22709	2.19439	1.84394e-05	0.000628055	Ehd3	57440
ENSMUSG00000027243	200.595	-1.72189	0.473987	1.81864e-05	0.000620934	Harbi1	241547
ENSMUSG00000027984	3109.8	-1.11701	0.294596	1.80856e-05	0.000618993	Hadh	15107
ENSMUSG00000025268	1294.68	-1.34721	0.36238	1.80165e-05	0.000618127	Maged2	80884
ENSMUSG00000002455	3013.82	-1.12383	0.296786	1.78718e-05	0.000615206	Prpf6	68879
ENSMUSG00000072949	546.7	-2.14724	0.601725	1.74947e-05	0.000604638	Acot1	26897
ENSMUSG00000073771	303.132	1.39827	0.375734	1.73094e-05	0.000599703	Btbd19	78611
ENSMUSG00000022887	2486.2	-1.86527	0.516511	1.70661e-05	0.000592733	Masp1	17174
ENSMUSG00000074183	134.776	3.07063	0.872519	1.70582e-05	0.000592733	Gsta1	14857
ENSMUSG00000032589	133.276	1.40197	0.376138	1.69785e-05	0.00059261	Bsn	12217
ENSMUSG00000026315	122.553	1.90753	0.524927	1.68337e-05	0.000589014	Serpinb8	20725
ENSMUSG00000026420	58.6439	3.11904	0.881402	1.65845e-05	0.000582691	Il24	93672
ENSMUSG00000032440	2773.09	0.927329	0.238311	1.66117e-05	0.000582691	Tgfbr2	21813
ENSMUSG00000033096	888.46	-0.758618	0.190504	1.64923e-05	0.000581394	Apmap	71881
ENSMUSG00000064267	116.246	2.63402	0.707033	1.64e-05	0.000579589	Hvcn1	74096
ENSMUSG00000039715	356.006	-1.28793	0.342324	1.6204e-05	0.000574102	Dync2i2	71820
ENSMUSG00000081051	340.021	-1.28263	0.340692	1.61891e-05	0.000574102	Gm15427	NA
ENSMUSG00000023972	1964.07	-1.2721	0.337343	1.59016e-05	0.000568755	Ptk7	71461
ENSMUSG00000047344	242.942	2.16744	0.597288	1.59724e-05	0.000568755	Lancl3	236285
ENSMUSG00000086847	89.1834	5.3308	2.19949	1.52765e-05	0.000549524	Tbx3os2	NA
ENSMUSG00000024253	467.05	-1.76276	0.481127	1.51615e-05	0.000546784	Dync2li1	213575
ENSMUSG00000031708	5435.29	-1.07173	0.278163	1.51558e-05	0.000546784	Tecr	106529
ENSMUSG00000025428	18844.4	-1.05768	0.27333	1.50005e-05	0.000544671	Atp5f1a	11946
ENSMUSG00000058254	191.957	2.76375	0.744249	1.50257e-05	0.000544671	Tspan7	21912
ENSMUSG00000002249	406.237	-1.52093	0.408294	1.49135e-05	0.000543398	Tead3	21678
ENSMUSG00000027655	546.603	-0.924812	0.235692	1.48329e-05	0.000541864	Dhx35	71715
ENSMUSG00000055148	253.783	-2.48887	0.691438	1.47334e-05	0.000539625	Klf2	16598
ENSMUSG00000001627	3657.64	1.49171	0.398205	1.45312e-05	0.000534941	Ifrd1	15982
ENSMUSG00000024177	290.868	-1.70664	0.462085	1.45676e-05	0.000534941	Nme4	56520
ENSMUSG00000015468	3212	1.71876	0.465182	1.44484e-05	0.000533344	Notch4	18132
ENSMUSG00000026571	1617.81	-1.15383	0.30065	1.42959e-05	0.000530492	Dcaf6	74106
ENSMUSG00000037916	2441.51	-1.06257	0.273584	1.42755e-05	0.000530492	Ndufv1	17995
ENSMUSG00000000594	1609.28	-1.4023	0.372989	1.41879e-05	0.000529267	Gm2a	14667
ENSMUSG00000050394	65.4558	5.80212	2.34035	1.40681e-05	0.000527591	Armcx6	278097
ENSMUSG00000025746	1363.53	1.91655	0.519629	1.3463e-05	0.000506244	Il6	16193
ENSMUSG00000040594	94.1607	5.06838	1.38048	1.31946e-05	0.00049748	Ranbp17	66011
ENSMUSG00000044827	62.0761	-1.20631	0.313984	1.3129e-05	0.000496333	Tlr1	21897
ENSMUSG00000037509	95.3132	-1.63415	0.437364	1.30695e-05	0.000495412	Arhgef4	226970
ENSMUSG00000031155	523.143	-1.63638	0.437405	1.27362e-05	0.000484077	Pim2	18715
ENSMUSG00000071637	1560.99	-2.36952	0.652799	1.24117e-05	0.00047302	Cebpd	12609
ENSMUSG00000039536	2806.4	-1.03906	0.264767	1.2014e-05	0.000460352	Stau1	20853
ENSMUSG00000039983	299.545	-0.997582	0.252897	1.19426e-05	0.000458862	Ccdc32	269336
ENSMUSG00000030748	1604.8	-1.17963	0.304472	1.18778e-05	0.000457619	Il4ra	16190
ENSMUSG00000033170	836.457	1.08579	0.27666	1.13994e-05	0.000440392	Card10	105844
ENSMUSG00000041777	281.798	-1.43207	0.374727	1.11786e-05	0.000433048	Cir1	66935
ENSMUSG00000029545	1463.41	-1.46471	0.383668	1.10094e-05	0.000427667	Acads	11409
ENSMUSG00000036459	130.119	5.39523	2.18635	1.10011e-05	0.000427667	Wtip	101543
ENSMUSG00000022378	2252.95	1.00956	0.254164	1.06821e-05	0.000417252	Cyrib	223601
ENSMUSG00000029605	405.066	1.98396	0.529482	1.04222e-05	0.00040823	Oas1b	23961
ENSMUSG00000026489	92.6123	-3.43393	0.944419	1.01339e-05	0.000398044	Coq8a	67426
ENSMUSG00000059013	275.588	-1.71154	0.451763	1.01149e-05	0.000398044	Sh2d3c	27387
ENSMUSG00000008540	3090.46	-1.70394	0.449407	9.78968e-06	0.000387765	Mgst1	56615
ENSMUSG00000070643	83.9496	4.53659	1.16683	9.76419e-06	0.000387765	Sox13	20668
ENSMUSG00000078452	52.609	6.41819	2.48906	9.1725e-06	0.000367447	Raet1d	19369
ENSMUSG00000078452	52.609	6.41819	2.48906	9.1725e-06	0.000367447	Raet1d	19370
ENSMUSG00000078452	52.609	6.41819	2.48906	9.1725e-06	0.000367447	Raet1d	56554
ENSMUSG00000078452	52.609	6.41819	2.48906	9.1725e-06	0.000367447	Raet1d	19368
ENSMUSG00000048126	366.736	5.09692	1.37065	9.13105e-06	0.000367019	Col6a3	12835
ENSMUSG00000073599	100.496	2.39104	0.637455	9.13577e-06	0.000367019	Ecscr	68545
ENSMUSG00000036199	1422.43	-1.47683	0.381855	8.96029e-06	0.000362032	Ndufa13	67184
ENSMUSG00000020638	1983.44	2.59529	0.695084	8.93016e-06	0.000361851	Cmpk2	22169
ENSMUSG00000047910	178.807	-1.878	0.49522	8.66932e-06	0.000352294	Pcdhb16	93887
ENSMUSG00000021577	6573.58	-0.796681	0.193769	8.50887e-06	0.000346773	Sdha	66945
ENSMUSG00000082082	539.606	1.33616	0.340519	8.36216e-06	0.000341782	Gm13230	NA
ENSMUSG00000046818	161.524	5.54073	2.21488	8.17548e-06	0.000335123	Ddit4l	73284
ENSMUSG00000032549	743.922	-1.41463	0.362095	7.98696e-06	0.00032835	Rab6b	270192
ENSMUSG00000069892	159.608	3.81856	0.917593	7.66551e-06	0.000316057	9930111J21Rik2	245240
ENSMUSG00000036885	54.5567	5.06178	1.31839	7.43995e-06	0.000307656	Arhgef26	622434
ENSMUSG00000005803	631.24	-1.94977	0.505299	6.68212e-06	0.000277131	Sqor	59010
ENSMUSG00000118669	339.806	-1.75205	0.450442	6.57125e-06	0.000273337	Arvcf	11877
ENSMUSG00000052951	54.9039	-2.83305	0.746452	6.43497e-06	0.00026846	C130021I20Rik	NA
ENSMUSG00000058248	135.418	-2.89888	0.765128	6.20047e-06	0.000259444	Kcnh1	16510
ENSMUSG00000079298	106.858	5.69473	2.23545	6.18829e-06	0.000259444	Klrb1b	80782
ENSMUSG00000030854	60.2899	2.45833	0.639724	6.1502e-06	0.000258878	Ptpn5	19259
ENSMUSG00000033998	235.677	3.26789	0.857824	6.14795e-06	0.000258878	Kcnk1	16525
ENSMUSG00000120268	89.9873	2.61668	0.682063	6.14994e-06	0.000258878	Gm41032	105245601
ENSMUSG00000027412	164.122	2.24788	0.582432	6.05165e-06	0.000257031	Lpin3	64899
ENSMUSG00000115009	226.382	1.65039	0.419452	6.02681e-06	0.000256749	G930009F23Rik	NA
ENSMUSG00000005981	3466.11	-0.852719	0.204362	5.98133e-06	0.000256658	Trap1	68015
ENSMUSG00000086513	204.844	1.91568	0.489065	6.00647e-06	0.000256658	Gvin-ps1	NA
ENSMUSG00000039146	399.007	5.27198	1.36638	5.9099e-06	0.000254849	Ifi44l	15061
ENSMUSG00000027303	3265.36	-0.85218	0.204054	5.88538e-06	0.00025457	Ptpra	19262
ENSMUSG00000034664	84.9312	-2.58941	0.672077	5.80931e-06	0.000252053	Itga2b	16399
ENSMUSG00000054723	217.17	-1.7355	0.440095	5.36306e-06	0.000234859	Vmac	106639
ENSMUSG00000115483	122.761	1.85561	0.471477	5.34738e-06	0.000234859	Gm9732	NA
ENSMUSG00000026822	16686.7	-4.65403	1.24406	5.19836e-06	0.000229069	Lcn2	16819
ENSMUSG00000072294	112.859	5.43481	1.39934	5.11859e-06	0.000226972	Klf12	16597
ENSMUSG00000063268	1634.27	1.32243	0.32602	4.96621e-06	0.00022091	Parp10	671535
ENSMUSG00000070327	16285.7	1.93219	0.48876	4.82441e-06	0.000215282	Rnf213	672511
ENSMUSG00000062007	100.774	3.56033	0.853158	4.77985e-06	0.00021397	Hsh2d	209488
ENSMUSG00000026965	2402.93	-0.973723	0.233207	4.74331e-06	0.000213011	Anapc2	99152
ENSMUSG00000021062	325.661	2.31504	0.591031	4.62351e-06	0.000208294	Rab15	104886
ENSMUSG00000091549	947.233	1.52392	0.378989	4.56405e-06	0.000206274	Gm6548	NA
ENSMUSG00000027650	714.55	-0.910661	0.216056	4.52318e-06	0.000205085	Tti1	75425
ENSMUSG00000040640	65.8147	4.48132	0.992232	4.47322e-06	0.000203474	Erc2	238988
ENSMUSG00000064080	14307.5	2.01835	0.510709	4.39647e-06	0.00020063	Fbln2	14115
ENSMUSG00000020023	1247.64	1.88492	0.474144	4.30464e-06	0.000197077	Tmcc3	319880
ENSMUSG00000040447	118.862	1.78682	0.446518	4.29188e-06	0.000197077	Spns2	216892
ENSMUSG00000066456	274.233	3.51186	0.871249	4.20938e-06	0.000194139	Hmgn3	94353
ENSMUSG00000028037	10485.9	2.92383	0.742266	3.97294e-06	0.000185505	Ifi44	99899
ENSMUSG00000054626	183.508	2.55899	0.648704	3.89827e-06	0.000182623	Xlr	22441
ENSMUSG00000031486	597.846	-3.21025	0.823283	3.87656e-06	0.000182211	Adgra2	78560
ENSMUSG00000078771	58.5418	2.55629	0.642439	3.59179e-06	0.000170531	Evi2a	14017
ENSMUSG00000031748	723.651	-1.74697	0.430761	3.32973e-06	0.000159161	Gnao1	14681
ENSMUSG00000024962	1165.6	-1.05927	0.249346	2.97136e-06	0.00014349	Vegfb	22340
ENSMUSG00000031709	82.1847	3.7846	0.938001	2.76241e-06	0.000133858	Tbc1d9	71310
ENSMUSG00000005881	2856.24	-1.43241	0.342049	2.68632e-06	0.00013062	Ergic3	66366
ENSMUSG00000049097	311.054	-1.61844	0.391129	2.57874e-06	0.000125823	Ankrd34a	545554
ENSMUSG00000078616	59.6674	3.89162	0.943056	2.46948e-06	0.00012091	Trim30c	434219
ENSMUSG00000063904	1922.17	-0.872034	0.19946	2.36469e-06	0.000116183	Dpp3	75221
ENSMUSG00000039542	391.322	5.18235	1.16096	2.27757e-06	0.000112688	Ncam1	17967
ENSMUSG00000026107	1115.12	1.32223	0.311467	2.18771e-06	0.000109368	Nabp1	109019
ENSMUSG00000062991	942.54	1.92293	0.464849	2.19497e-06	0.000109368	Nrg1	211323
ENSMUSG00000056498	90.6318	5.56121	1.35886	2.14391e-06	0.000107585	Tmem154	320782
ENSMUSG00000120166	50.3613	3.07178	0.749773	2.12879e-06	0.000107208	Zfp33b	69623
ENSMUSG00000035045	92.0816	6.22015	2.30694	2.1049e-06	0.000106384	Zc3h12b	547176
ENSMUSG00000025002	124.215	1.90382	0.458117	2.08672e-06	0.000105845	Cyp2c55	72082
ENSMUSG00000027765	70.219	6.14323	2.29478	2.07517e-06	0.000105639	P2ry1	18441
ENSMUSG00000039686	502.489	-1.20382	0.280139	1.98379e-06	0.000101353	Zer1	227693
ENSMUSG00000030600	61.187	-3.88063	0.939581	1.96886e-06	0.000100956	Lrfn1	80749
ENSMUSG00000030630	1104.18	-2.03325	0.490025	1.87754e-06	9.6979e-05	Fah	14085
ENSMUSG00000024892	1381.54	-1.6753	0.398879	1.84217e-06	9.55018e-05	Pcx	18563
ENSMUSG00000037921	1323.67	2.26662	0.545756	1.7923e-06	9.32591e-05	Ddx60	234311
ENSMUSG00000024451	147.818	2.73598	0.658237	1.764e-06	9.21265e-05	Arap3	106952
ENSMUSG00000031340	192.97	3.42706	0.821527	1.74233e-06	9.14581e-05	Gabre	14404
ENSMUSG00000039304	178.039	2.96113	0.718788	1.74472e-06	9.14581e-05	Tnfsf10	22035
ENSMUSG00000038324	4373.9	-0.951759	0.215512	1.68553e-06	8.90174e-05	Trpc4ap	56407
ENSMUSG00000020681	105.115	-4.41785	1.08556	1.65802e-06	8.7894e-05	Ace	11421
ENSMUSG00000002565	265.642	2.98095	0.699805	1.63205e-06	8.71726e-05	Scin	20259
ENSMUSG00000006651	252.314	4.57095	1.03499	1.62543e-06	8.71488e-05	Aplp1	11803
ENSMUSG00000047638	62.7282	1.60523	0.375651	1.54505e-06	8.31555e-05	Nr1h4	20186
ENSMUSG00000027010	1307.6	-1.12876	0.257967	1.53636e-06	8.30045e-05	Slc25a12	78830
ENSMUSG00000050439	56.5251	3.43888	0.824024	1.41975e-06	7.69994e-05	Enthd1	383075
ENSMUSG00000105504	1193.06	2.67475	0.636154	1.30089e-06	7.11001e-05	Gbp5	229898
ENSMUSG00000052957	957.287	-2.08009	0.490537	1.29072e-06	7.08186e-05	Gas1	14451
ENSMUSG00000007039	527.626	-2.78726	0.662241	1.15025e-06	6.36065e-05	Ddah2	51793
ENSMUSG00000039063	406.504	-1.39327	0.318906	1.13165e-06	6.30728e-05	Echdc3	67856
ENSMUSG00000025473	462.482	2.14671	0.50204	1.11487e-06	6.26328e-05	Adam8	11501
ENSMUSG00000029648	2249.62	1.76505	0.409059	1.10307e-06	6.22177e-05	Flt1	14254
ENSMUSG00000032528	237.259	6.51861	2.32876	1.07669e-06	6.09736e-05	Vipr1	22354
ENSMUSG00000002731	691.772	-1.68398	0.388354	1.04718e-06	5.95412e-05	Prkra	23992
ENSMUSG00000075023	51.1273	2.22311	0.5172	1.01405e-06	5.78911e-05	Accsl	381411
ENSMUSG00000040570	102.3	5.6063	1.31095	9.89477e-07	5.67179e-05	Rundc3b	242819
ENSMUSG00000021180	338.503	-1.33005	0.3012	9.82499e-07	5.65479e-05	Rps6ka5	73086
ENSMUSG00000037005	149.205	2.30185	0.533363	9.18967e-07	5.3108e-05	Xpnpep2	170745
ENSMUSG00000040345	157.851	2.42352	0.563283	9.07629e-07	5.26686e-05	Arhgap9	216445
ENSMUSG00000042286	116.034	3.30287	0.773541	8.91319e-07	5.19359e-05	Stab1	192187
ENSMUSG00000032238	160.405	7.28252	2.50918	8.38333e-07	4.92556e-05	Rora	19883
ENSMUSG00000046982	901.51	-1.04729	0.230909	8.14832e-07	4.82771e-05	Tshz1	110796
ENSMUSG00000027634	1338.41	-1.4573	0.326484	7.31953e-07	4.35497e-05	Ndrg3	29812
ENSMUSG00000030220	913.974	2.42213	0.556033	7.14707e-07	4.28855e-05	Arhgdib	11857
ENSMUSG00000040543	357.787	6.91821	2.3965	6.64635e-07	4.00514e-05	Pitpnm3	327958
ENSMUSG00000006179	170.502	2.60598	0.588012	6.60222e-07	3.99562e-05	Prss16	54373
ENSMUSG00000031520	89.3582	5.68515	1.30018	6.45598e-07	3.92396e-05	Vegfc	22341
ENSMUSG00000025064	59.6263	3.70577	0.85501	6.39619e-07	3.90445e-05	Col17a1	12821
ENSMUSG00000032511	244.927	-2.9043	0.668527	6.34304e-07	3.88883e-05	Scn5a	20271
ENSMUSG00000039405	298.085	4.27306	0.965532	6.32204e-07	3.88883e-05	Prss23	76453
ENSMUSG00000072501	1110.27	1.82255	0.411048	6.28437e-07	3.88666e-05	Phf20l1	239510
ENSMUSG00000049775	3102.3	5.60081	1.32724	6.21609e-07	3.86137e-05	Tmsb4x	19241
ENSMUSG00000020053	100.387	6.85451	2.40387	5.98082e-07	3.73166e-05	Igf1	16000
ENSMUSG00000031877	69.846	6.36019	2.284	5.73258e-07	3.59267e-05	Ces2g	72361
ENSMUSG00000039849	1582.14	-1.45004	0.321664	5.70689e-07	3.59254e-05	Pcif1	228866
ENSMUSG00000030760	1447.85	0.764807	0.161692	5.66532e-07	3.58236e-05	Acer3	66190
ENSMUSG00000050373	485.352	-1.67164	0.373321	5.51367e-07	3.51802e-05	Snx21	101113
ENSMUSG00000006930	719.897	2.02178	0.45485	5.41481e-07	3.47065e-05	Hap1	15114
ENSMUSG00000031125	214.121	3.33343	0.762694	5.3823e-07	3.46556e-05	3830403N18Rik	70691
ENSMUSG00000076435	1526.05	-2.41021	0.544849	5.30078e-07	3.42873e-05	Acsf2	264895
ENSMUSG00000038180	73.4726	-1.46419	0.322777	5.08367e-07	3.30345e-05	Spag4	245865
ENSMUSG00000038305	101.796	2.98892	0.677356	4.92785e-07	3.21702e-05	Spats2l	67198
ENSMUSG00000033762	403.65	1.77682	0.394794	4.79567e-07	3.14529e-05	Recql4	79456
ENSMUSG00000026821	1012.17	-2.25697	0.50685	4.72301e-07	3.11211e-05	Ralgds	19730
ENSMUSG00000027864	6088.15	1.14961	0.248504	4.39314e-07	2.92206e-05	Ptgfrn	19221
ENSMUSG00000051817	829.897	-1.43915	0.314593	4.31195e-07	2.88165e-05	Sox12	20667
ENSMUSG00000038295	351.307	2.71391	0.608467	4.27444e-07	2.87018e-05	Atg9b	213948
ENSMUSG00000027168	119.096	6.57685	2.29611	4.09818e-07	2.765e-05	Pax6	18508
ENSMUSG00000038967	193.575	-3.10336	0.698623	4.00341e-07	2.71404e-05	Pdk2	18604
ENSMUSG00000032172	604.216	6.51254	2.25836	3.46789e-07	2.36327e-05	Olfm2	244723
ENSMUSG00000044807	387.292	-1.81504	0.397511	3.42629e-07	2.36327e-05	Zfp354c	30944
ENSMUSG00000068040	3222.97	-0.822263	0.171813	3.46923e-07	2.36327e-05	Tm9sf4	99237
ENSMUSG00000103037	216.379	-1.81956	0.398266	3.43074e-07	2.36327e-05	Pcdhgb1	93699
ENSMUSG00000037788	553.053	2.24613	0.49428	3.24301e-07	2.26385e-05	Vopp1	232023
ENSMUSG00000036890	345.045	-1.73369	0.377466	3.07308e-07	2.17757e-05	Gtdc1	227835
ENSMUSG00000052415	67.1857	2.3584	0.518412	3.03613e-07	2.16224e-05	Tchh	99681
ENSMUSG00000052949	393.472	2.86408	0.624369	2.8694e-07	2.05388e-05	Rnf157	217340
ENSMUSG00000031840	284.627	-2.3284	0.510775	2.81373e-07	2.02431e-05	Rab3a	19339
ENSMUSG00000040026	778.511	-5.99002	1.35449	2.73013e-07	1.97424e-05	Saa3	20210
ENSMUSG00000059921	70.1457	4.13711	0.860989	2.69567e-07	1.95936e-05	Unc5c	22253
ENSMUSG00000027602	689.516	-2.22408	0.484399	2.40669e-07	1.75838e-05	Map1lc3a	66734
ENSMUSG00000061132	585.771	2.64889	0.576975	2.31225e-07	1.69818e-05	Blnk	17060
ENSMUSG00000026068	728.844	2.2474	0.486932	2.29338e-07	1.69314e-05	Il18rap	16174
ENSMUSG00000028834	130.851	-6.8772	1.53697	2.26953e-07	1.68435e-05	Trim63	433766
ENSMUSG00000026638	561.161	3.44316	0.748472	2.2278e-07	1.66213e-05	Irf6	54139
ENSMUSG00000030739	106.729	-4.05722	0.892709	2.12345e-07	1.5927e-05	Myh14	71960
ENSMUSG00000043157	53.175	2.98571	0.644729	1.91696e-07	1.44551e-05	Arl11	219144
ENSMUSG00000117922	78.9088	4.02937	0.846479	1.69509e-07	1.28508e-05	Gm50397	NA
ENSMUSG00000031284	449.796	2.59263	0.556056	1.6034e-07	1.22878e-05	Pak3	18481
ENSMUSG00000042873	182.563	6.6925	2.28048	1.59148e-07	1.22631e-05	Lhfpl4	269788
ENSMUSG00000049164	108.455	3.94625	0.808804	1.56368e-07	1.21151e-05	Zfp518a	72672
ENSMUSG00000112907	259.444	5.46461	1.15793	1.53203e-07	1.19354e-05	Gm47015	NA
ENSMUSG00000033060	1038.82	1.08783	0.222518	1.42425e-07	1.12719e-05	Lmo7	380928
ENSMUSG00000044393	265.946	3.50785	0.746691	1.43887e-07	1.12719e-05	Dsg2	13511
ENSMUSG00000046561	266.271	7.54531	2.46422	1.43421e-07	1.12719e-05	Arsj	271970
ENSMUSG00000091243	252.476	6.95573	1.52127	1.37633e-07	1.09648e-05	Vgll3	73569
ENSMUSG00000025105	324.741	3.79576	0.788343	1.31531e-07	1.05382e-05	Bnc1	12173
ENSMUSG00000048776	103.739	2.58265	0.547574	1.3103e-07	1.05382e-05	Pthlh	19227
ENSMUSG00000030064	59.2437	3.1804	0.674937	1.2963e-07	1.05287e-05	Frmd4b	232288
ENSMUSG00000021200	93.7984	-2.37846	0.503585	1.23192e-07	1.00996e-05	Asb2	65256
ENSMUSG00000025854	173.037	-3.2071	0.680336	1.12953e-07	9.36916e-06	Fam20c	80752
ENSMUSG00000016933	2562.25	-1.23701	0.252775	1.10745e-07	9.24032e-06	Plcg1	18803
ENSMUSG00000017721	2962.59	-0.86877	0.173072	9.66286e-08	8.15905e-06	Pigt	78928
ENSMUSG00000023236	243.955	4.35031	0.866495	9.43196e-08	8.01205e-06	Scg5	20394
ENSMUSG00000067377	106.319	6.93614	2.327	9.29623e-08	7.94461e-06	Tspan6	56496
ENSMUSG00000019768	101.967	3.58392	0.714901	8.24423e-08	7.08853e-06	Esr1	13982
ENSMUSG00000022747	1884.58	2.03984	0.421501	7.76241e-08	6.7152e-06	St3gal6	54613
ENSMUSG00000048647	84.5641	-1.82457	0.374379	7.66224e-08	6.66946e-06	Exd1	241624
ENSMUSG00000058656	1067.03	2.32194	0.477706	6.84484e-08	5.99497e-06	Samd12	320679
ENSMUSG00000053797	290.758	5.19318	1.0132	6.76026e-08	5.9579e-06	Krt16	16666
ENSMUSG00000035517	2059.86	1.21556	0.242671	6.05167e-08	5.40093e-06	Tdrd7	100121
ENSMUSG00000060183	242.228	3.66399	0.755376	5.83821e-08	5.2436e-06	Cxcl11	NA
ENSMUSG00000054203	725.231	2.12003	0.429403	4.93248e-08	4.48729e-06	Ifi205	226695
ENSMUSG00000003420	487.361	-3.5776	0.731703	4.53455e-08	4.15206e-06	Fcgrt	14132
ENSMUSG00000026414	897.996	2.01414	0.406158	4.49275e-08	4.14067e-06	Tnnt2	21956
ENSMUSG00000029379	2698.08	3.53762	0.722492	4.19677e-08	3.89334e-06	Cxcl3	330122
ENSMUSG00000037108	184.022	-1.71011	0.341705	4.19539e-08	3.89334e-06	Zcwpw1	381678
ENSMUSG00000023906	53.6474	4.66745	0.948626	4.12762e-08	3.88024e-06	Cldn6	54419
ENSMUSG00000026930	197.485	-1.35401	0.265626	3.58839e-08	3.39597e-06	Gpsm1	67839
ENSMUSG00000026639	218.214	3.14814	0.634694	3.47214e-08	3.30815e-06	Lamb3	16780
ENSMUSG00000020865	53.8415	-2.66079	0.533253	3.2573e-08	3.12457e-06	Abcc3	76408
ENSMUSG00000036006	102.492	5.0541	0.977575	2.87605e-08	2.77775e-06	Ripor2	193385
ENSMUSG00000041827	3615.39	2.32824	0.461043	2.55665e-08	2.4863e-06	Oasl1	231655
ENSMUSG00000028214	144.526	4.91957	0.941139	2.41246e-08	2.36237e-06	Gem	14579
ENSMUSG00000030693	109.096	3.57757	0.705231	2.33229e-08	2.29984e-06	Klk10	69540
ENSMUSG00000038560	187	4.09275	0.774495	2.29998e-08	2.28395e-06	Sp6	83395
ENSMUSG00000027399	656.677	3.78114	0.752852	2.11789e-08	2.11804e-06	Il1a	16175
ENSMUSG00000051323	839.443	3.23761	0.640004	2.04685e-08	2.06162e-06	Pcdh19	279653
ENSMUSG00000037386	139.771	3.73773	0.715954	2.00236e-08	2.03131e-06	Rims2	116838
ENSMUSG00000051537	83.3891	7.75909	2.44088	1.73774e-08	1.77564e-06	Gm5124	NA
ENSMUSG00000024570	386.317	-1.53803	0.294043	1.44866e-08	1.50203e-06	Rbfa	68731
ENSMUSG00000067219	219.52	2.51873	0.485552	1.35817e-08	1.41864e-06	Nipal1	70701
ENSMUSG00000031026	149.327	3.12817	0.608763	1.34281e-08	1.41305e-06	Trim66	330627
ENSMUSG00000047205	364.1	4.12077	0.782538	1.28868e-08	1.36629e-06	Dusp18	75219
ENSMUSG00000018920	1239.26	4.06596	0.787114	1.20283e-08	1.28493e-06	Cxcl16	66102
ENSMUSG00000028217	291.559	4.45017	0.864885	1.09979e-08	1.18383e-06	Cdh17	12557
ENSMUSG00000022565	8130.13	1.28795	0.241493	1.07339e-08	1.16741e-06	Plec	18810
ENSMUSG00000035268	689.332	-1.24999	0.234307	1.07626e-08	1.16741e-06	Pkig	18769
ENSMUSG00000074738	61.8596	-2.61926	0.502313	1.04224e-08	1.14818e-06	Fndc10	230991
ENSMUSG00000059878	198.521	5.88967	1.01579	9.68188e-09	1.07499e-06	Zfp422	67255
ENSMUSG00000031255	98.5704	7.57724	2.38964	8.91835e-09	9.98076e-07	Sytl4	27359
ENSMUSG00000056870	204.535	7.53829	2.35168	8.11047e-09	9.14926e-07	Gulp1	70676
ENSMUSG00000005251	215.733	4.63787	0.83746	7.96019e-09	9.05215e-07	Ripk4	72388
ENSMUSG00000017400	1163.12	3.46375	0.648843	7.5363e-09	8.63978e-07	Stac2	217154
ENSMUSG00000022636	353.648	-2.28817	0.433095	7.37296e-09	8.52182e-07	Alcam	11658
ENSMUSG00000049047	250.872	6.69499	1.29009	7.13671e-09	8.31692e-07	Armcx3	71703
ENSMUSG00000001665	541.897	5.79202	0.978711	7.01543e-09	8.24372e-07	Gstt3	103140
ENSMUSG00000053646	772.119	1.9451	0.363802	6.41157e-09	7.59744e-07	Plxnb1	235611
ENSMUSG00000021876	532.365	4.41704	0.79709	5.299e-09	6.3323e-07	Rnase4	58809
ENSMUSG00000039131	633.572	2.75801	0.515614	5.29781e-09	6.3323e-07	Gipc2	54120
ENSMUSG00000045545	413.444	7.91963	2.40352	4.99928e-09	6.07714e-07	Krt14	16664
ENSMUSG00000064115	98.4488	8.74777	2.62625	4.68874e-09	5.74921e-07	Cadm2	239857
ENSMUSG00000024810	402.748	3.37546	0.629286	4.42885e-09	5.47817e-07	Il33	77125
ENSMUSG00000021097	493.786	7.53285	2.30231	4.19698e-09	5.27013e-07	Clmn	94040
ENSMUSG00000022096	1361.24	2.9863	0.555627	4.22328e-09	5.27013e-07	Hr	15460
ENSMUSG00000048644	395.424	-2.03205	0.375449	4.03822e-09	5.12999e-07	Ctxn1	330695
ENSMUSG00000025665	211.797	4.4772	0.825715	3.96407e-09	5.08158e-07	Rps6ka6	67071
ENSMUSG00000032012	310.944	3.7488	0.687799	3.9442e-09	5.08158e-07	Nectin1	58235
ENSMUSG00000089997	61.4636	3.36552	0.625395	3.67489e-09	4.79811e-07	Cfap92	613264
ENSMUSG00000090942	306.854	4.68602	0.851605	3.58144e-09	4.7198e-07	F830016B08Rik	240328
ENSMUSG00000054753	2731.58	1.95681	0.359577	3.43911e-09	4.575e-07	AU018091	245128
ENSMUSG00000026062	227.217	7.84819	2.3832	3.22193e-09	4.3269e-07	Slc9a2	226999
ENSMUSG00000042751	421.621	2.04271	0.373876	3.09078e-09	4.19069e-07	Nmnat2	226518
ENSMUSG00000030074	582.767	-4.42502	0.823156	3.03652e-09	4.15709e-07	Gxylt2	232313
ENSMUSG00000045136	403.468	3.07338	0.556706	2.82142e-09	3.90047e-07	Tubb2b	73710
ENSMUSG00000023963	583.524	-1.88683	0.342955	2.63715e-09	3.68183e-07	Cyp39a1	56050
ENSMUSG00000034457	123.581	3.755	0.685303	2.10934e-09	3.03508e-07	Eda2r	245527
ENSMUSG00000031119	266.659	5.42379	0.911967	1.41479e-09	2.07812e-07	Gpc4	14735
ENSMUSG00000036111	279.465	7.87839	2.3549	1.40743e-09	2.07812e-07	Lmo1	109594
ENSMUSG00000020432	736.839	-4.09228	0.738753	1.30916e-09	1.96388e-07	Tcn2	21452
ENSMUSG00000034855	2436.72	3.44225	0.619437	1.25237e-09	1.89889e-07	Cxcl10	15945
ENSMUSG00000031202	136.306	8.3367	2.45335	1.02234e-09	1.56697e-07	Rab39b	67790
ENSMUSG00000034459	5668.25	2.55765	0.454491	1.00414e-09	1.55598e-07	Ifit1	15957
ENSMUSG00000050854	93.5274	3.14652	0.558335	9.50358e-10	1.489e-07	Tmem125	230678
ENSMUSG00000010601	273.814	2.9744	0.525821	8.24695e-10	1.30776e-07	Apol7a	75761
ENSMUSG00000026994	257.434	2.81866	0.497799	8.25409e-10	1.30776e-07	Galnt3	14425
ENSMUSG00000024521	317.149	8.59803	2.47668	7.75312e-10	1.25663e-07	Pmaip1	58801
ENSMUSG00000074916	809.879	-1.45372	0.25177	7.17904e-10	1.17711e-07	Chst14	72136
ENSMUSG00000036745	1017.76	4.02854	0.70981	6.74064e-10	1.11823e-07	Ttll7	70892
ENSMUSG00000062488	2857.8	3.87978	0.682302	5.93989e-10	9.97124e-08	Ifit3b	667370
ENSMUSG00000039195	1647.19	-2.7636	0.484272	5.81926e-10	9.88643e-08	Bbln	73737
ENSMUSG00000014030	113.976	8.24433	2.45718	4.76698e-10	8.19746e-08	Pax5	18507
ENSMUSG00000022661	1250.17	8.94611	2.4861	2.71119e-10	4.77882e-08	Cd200	17470
ENSMUSG00000046589	264.901	8.04301	2.33498	1.83501e-10	3.31737e-08	Lrrc8e	72267
ENSMUSG00000061859	2367.5	1.19599	0.197667	1.79871e-10	3.29398e-08	Patj	12695
ENSMUSG00000044068	287.133	8.32196	2.38597	1.692e-10	3.13933e-08	Zrsr2-ps1	NA
ENSMUSG00000038227	559.605	3.85775	0.644745	1.66387e-10	3.12831e-08	Hoxa9	15405
ENSMUSG00000028572	373.263	4.37295	0.732445	1.37021e-10	2.61099e-08	Hook1	77963
ENSMUSG00000057604	285.048	-4.52822	0.757692	9.66635e-11	1.86719e-08	Lmcd1	30937
ENSMUSG00000028970	375.409	5.01545	0.821908	8.0069e-11	1.56813e-08	Abcb1b	18669
ENSMUSG00000057596	369.826	5.77724	0.888183	6.28545e-11	1.24833e-08	Trim30d	209387
ENSMUSG00000059456	723.523	5.30359	0.841571	5.04972e-11	1.03197e-08	Ptk2b	19229
ENSMUSG00000035095	741.109	4.04427	0.660119	4.75782e-11	9.86617e-09	Fam167a	219148
ENSMUSG00000040751	76.4629	3.39255	0.54488	2.68288e-11	5.64645e-09	Lat2	56743
ENSMUSG00000046329	821.793	-2.6962	0.430613	2.11942e-11	4.52818e-09	Slc25a23	66972
ENSMUSG00000074896	4594.43	4.08327	0.651423	1.73109e-11	3.7554e-09	Ifit3	15959
ENSMUSG00000033460	318.405	8.94423	2.44191	1.62444e-11	3.5791e-09	Armcx1	78248
ENSMUSG00000017754	482.464	-3.74786	0.595606	1.46784e-11	3.28541e-09	Pltp	18830
ENSMUSG00000104554	62.8066	4.41465	0.691707	9.64702e-12	2.21808e-09	Gm4610	100043726
ENSMUSG00000020122	424.461	4.11735	0.637514	9.38562e-12	2.20578e-09	Egfr	13649
ENSMUSG00000026259	1106.73	3.38251	0.526044	6.95404e-12	1.66201e-09	Ngef	53972
ENSMUSG00000027339	128.702	-2.48631	0.382256	4.71677e-12	1.14674e-09	Rassf2	215653
ENSMUSG00000059493	320.548	5.43539	0.803754	2.85975e-12	7.07463e-10	Nhs	195727
ENSMUSG00000036944	85.494	3.46515	0.526962	2.72515e-12	6.86204e-10	Tmem71	213068
ENSMUSG00000032532	1080.06	9.77024	2.54791	2.59211e-12	6.64571e-10	Cck	12424
ENSMUSG00000016024	775.354	-9.85207	1.49624	2.02773e-12	5.295e-10	Lbp	16803
ENSMUSG00000025104	374.925	9.23469	2.44557	1.68303e-12	4.47782e-10	Hdgfl3	29877
ENSMUSG00000027223	610.424	-2.32101	0.346268	1.27637e-12	3.46116e-10	Mapk8ip1	19099
ENSMUSG00000031958	154.488	-3.05006	0.455884	1.20037e-12	3.31891e-10	Ldhd	52815
ENSMUSG00000059900	52.4123	4.44765	0.656124	1.05706e-12	2.98112e-10	Tmem40	94346
ENSMUSG00000084835	196.406	4.10838	0.598962	8.9837e-13	2.58529e-10	Gm12352	NA
ENSMUSG00000028517	549.248	3.65083	0.532073	6.23333e-13	1.83117e-10	Plpp3	67916
ENSMUSG00000039252	54.2989	3.85568	0.562786	4.53662e-13	1.36108e-10	Lgi2	246316
ENSMUSG00000070305	547.96	1.74719	0.2515	3.02806e-13	9.48861e-11	Mpzl3	319742
ENSMUSG00000036109	397.854	5.75773	0.813877	2.20108e-13	7.05395e-11	Mbnl3	171170
ENSMUSG00000024743	900.932	8.45852	1.14627	2.13819e-13	7.01176e-11	Syt7	54525
ENSMUSG00000020010	111.989	-8.96114	1.22617	1.92459e-13	6.46157e-11	Vnn3	26464
ENSMUSG00000062345	98.7787	3.86871	0.55341	1.51503e-13	5.21058e-11	Serpinb2	18788
ENSMUSG00000021403	344.196	3.71216	0.527576	1.06211e-13	3.7442e-11	Serpinb9b	20706
ENSMUSG00000049382	8524.57	3.96561	0.565512	9.59749e-14	3.47011e-11	Krt8	16691
ENSMUSG00000018340	4255.74	-2.9269	0.41363	7.99908e-14	2.96829e-11	Anxa6	11749
ENSMUSG00000021678	1140.27	4.88123	0.673941	3.01528e-14	1.14915e-11	F2rl1	14063
ENSMUSG00000020399	152.394	5.48578	0.755931	2.92936e-14	1.14741e-11	Havcr2	171285
ENSMUSG00000003123	554.34	-2.52022	0.348039	2.65991e-14	1.07164e-11	Lipe	16890
ENSMUSG00000024164	9533.03	-4.03695	0.557714	2.14426e-14	8.89301e-12	C3	12266
ENSMUSG00000032577	638.092	5.07799	0.672479	1.68966e-14	7.33247e-12	Mapkapk3	102626
ENSMUSG00000036103	912.756	6.43844	0.822888	1.66657e-14	7.33247e-12	Colec12	140792
ENSMUSG00000049804	724.574	6.86339	0.913125	1.71599e-14	7.33247e-12	Armcx4	100503043
ENSMUSG00000054568	73.0117	4.90004	0.655006	7.75071e-15	3.64309e-12	Usp17la	13531
ENSMUSG00000032285	309.62	4.46407	0.585185	6.7118e-15	3.26355e-12	Dnaja4	58233
ENSMUSG00000096035	150.912	2.98375	0.399994	4.95441e-15	2.49507e-12	Odaph	381651
ENSMUSG00000037419	1809.24	3.01508	0.398444	2.15369e-15	1.12479e-12	Endod1	71946
ENSMUSG00000029093	1158.2	3.24214	0.428467	1.94745e-15	1.05619e-12	Sorcs2	81840
ENSMUSG00000004098	3328.68	6.98623	0.896858	7.78601e-16	4.39162e-13	Col5a3	53867
ENSMUSG00000031927	85.3373	4.09351	0.530224	6.36866e-16	3.74185e-13	1700012B09Rik	69325
ENSMUSG00000020641	4635.2	3.59927	0.461084	3.35173e-16	2.0549e-13	Rsad2	58185
ENSMUSG00000002885	4241.01	2.88581	0.368709	2.56573e-16	1.64452e-13	Adgre5	26364
ENSMUSG00000015568	1440.14	10.8393	2.51783	2.45655e-16	1.64452e-13	Lpl	16956
ENSMUSG00000055333	172.585	5.96969	0.753879	1.11803e-16	7.88264e-14	Fat2	245827
ENSMUSG00000033436	1394.46	11.1192	2.52721	3.86125e-17	2.86565e-14	Armcx2	67416
ENSMUSG00000020241	9799.85	4.89226	0.601016	1.91673e-17	1.50155e-14	Col6a2	12834
ENSMUSG00000001247	973.082	5.43362	0.652201	1.21988e-17	1.01185e-14	Lsr	54135
ENSMUSG00000024512	243.499	4.68171	0.552767	1.16489e-18	1.02663e-15	Dynap	75577
ENSMUSG00000032281	380.724	3.83859	0.450475	8.42184e-19	7.91709e-16	Acsbg1	94180
ENSMUSG00000026413	2444	8.4245	0.954507	2.93681e-19	2.958e-16	Pkp1	18772
ENSMUSG00000061981	1626.6	5.12295	0.588463	2.56728e-19	2.78471e-16	Flot2	14252
ENSMUSG00000026090	168.447	3.66142	0.417427	1.00264e-19	1.17818e-16	Cracdl	72097
ENSMUSG00000022367	1896.84	5.3652	0.608524	7.04682e-20	9.03339e-17	Has2	15117
ENSMUSG00000028364	2383.98	4.27026	0.485308	6.51639e-20	9.03339e-17	Tnc	21923
ENSMUSG00000014813	1975.3	8.74064	0.941754	3.15724e-20	4.94669e-17	Stc1	20855
ENSMUSG00000035042	826.189	2.78947	0.300246	8.93439e-22	1.5748e-18	Ccl5	20304
ENSMUSG00000059552	20574	3.71358	0.39404	2.1474e-22	4.32579e-19	Trp53	22059
ENSMUSG00000020902	362.195	-5.10147	0.532999	5.20598e-23	1.22349e-19	Ntn1	18208
ENSMUSG00000021950	616.898	7.31121	0.73027	6.58637e-24	1.85749e-20	Anxa8	11752
ENSMUSG00000025161	3653.56	5.51647	0.557703	2.27502e-24	8.02001e-21	Slc16a3	80879
ENSMUSG00000023169	1950.41	6.09361	0.584647	1.62544e-26	7.64013e-23	Slc38a1	105727
ENSMUSG00000068245	1153.44	5.7499	0.551081	1.01672e-26	7.16841e-23	Phf11d	219132
ENSMUSG00000025494	383.903	2.85568	0.252322	7.51028e-31	1.05902e-26	Sigirr	24058

## Sheet: 2_D2.0R_vs_D2A1_GSEA_HALLMARK
ID	setSize	enrichmentScore	NES	pvalue	p.adjust	qvalue	core_enrichment	Count
HALLMARK_OXIDATIVE_PHOSPHORYLATION	193	-0.573913	-2.24264	1e-10	5e-09	3.47368e-09	Atp5me/Ndufa1/Slc25a11/Uqcrb/Sucla2/Mdh2/Atp6v1f/Atp5mf/Cox7b/Ndufs7/Prdx3/Ndufa6/Oat/Alas1/Iscu/Atp6v1e1/Slc25a20/Mtx2/Bdh2/Cox5b/Ogdh/Ndufb5/Atp5pf/Por/Ndufc2/Cox6b1/Cox7a2/Uqcr10/Mrps30/Mtrf1/Etfa/Sdhb/Slc25a4/Ndufa2/Ndufs6/Hadhb/Suclg1/Afg3l2/Mrpl15/Acadm/Ndufb6/Etfdh/Cox17/Uqcrc1/Ndufb3/Ndufa8/Atp5f1b/Uqcrh/Ndufa9/Ndufa3/Aco2/Gpx4/Ndufc1/Eci1/Gpi1/Surf1/Echs1/Atp5mc3/Hadha/Pdp1/Uqcrfs1/Atp5f…	104
HALLMARK_FATTY_ACID_METABOLISM	133	-0.534071	-1.99706	1.55417e-06	2.66754e-05	1.85324e-05	Cryz/Ppara/Gstz1/Crat/Hadhb/Suclg1/Hibch/Acadm/Aldoa/Etfdh/Cpt2/Aco2/Eci1/Mif/Echs1/Gabarapl1/Cpt1a/Hsdl2/Acsl1/Mdh1/Sdhc/Aldh1a1/Idh3g/Fh1/Hsd17b4/D2hgdh/Mcee/Acadl/Eci2/Sdha/Cbr1/Bphl/Auh/Idh3b/Gcdh/Hsd17b10/Nthl1/Cbr3/Blvra/Acadvl/Acaa1a/Urod/Decr1/Mlycd/Hadh/Idh1/Glul/Ech1/Acaa2/Acads/Aldh3a1/Trp53inp2/Hmgcs2	53
HALLMARK_ADIPOGENESIS	185	-0.420351	-1.61738	0.000551544	0.00344715	0.00239486	Abca1/Por/Ubc/Ifngr1/Uqcr10/Lpcat3/Sdhb/Dhcr7/Ucp2/Crat/Suclg1/Mrpl15/Hibch/Acadm/Aldoa/Scp2/Esrra/Rtn3/Uqcrc1/Sod1/Cpt2/Coq3/Bcl6/Aco2/Gpx4/Cd151/Cavin2/Echs1/Ddt/Elmod3/Mtch2/Mtarc2/Stom/Tst/Tkt/Cox6a1/Slc25a1/Sdhc/Idh3g/Arl4a/Ndufs3/Cat/Acadl/Etfb/Aplp2/Fabp4/Atp5po/Coq9/Aldh2/Cox8a/Phyh/Vegfb/Decr1/Mccc1/Hadh/Idh1/Ech1/Acaa2/Bckdha/Acads/Chchd10/Cmbl/Pdcd4/Sqor/Fah/Lipe/C3	67
HALLMARK_PEROXISOME	86	-0.451062	-1.57811	0.00707452	0.0323419	0.0224691	Sod2/Pex6/Fis1/Slc25a4/Pex13/Crat/Scp2/Sod1/Pex11b/Abcd1/Acsl1/Slc35b2/Aldh1a1/Hsd17b4/Cat/Eci2/Lonp2/Idh2/Acaa1a/Prdx5/Mlycd/Idh1/Mvp/Ech1/Dlg4/Abcd2/Dhrs3	27
HALLMARK_TNFA_SIGNALING_VIA_NFKB	183	0.512257	1.49926	0.0128212	0.0493122	0.034259	Gem/F2rl1/Tnc/Serpinb2/Il1a/Cxcl11/Plpp3/Cxcl10/Lamb3/Phlda2/Ccl5/Csf2/Il6/Serpinb8/Klf4/Fut4/Slc16a6/Plau/Ackr3/Pmepa1/Rigi/Lif/Edn1/Ifih1/Traf1/Areg/Tiparp/Plaur/Cflar/Yrdc/Fosl1/Slc2a6/Cxcl5/Ccnl1/Clcf1	35
HALLMARK_INFLAMMATORY_RESPONSE	142	0.531966	1.51384	0.00711521	0.0323419	0.0224691	Msr1/Has2/Il1a/Cxcl11/Cxcl10/Stab1/Tnfsf10/Ccl5/Cxcl9/Il18rap/C3ar1/Il6/Irf7/Rnf144b/Tlr3/Ly6e/Lif/Eif2ak2/Il15/Edn1/Rtp4/Slc11a2/Plaur/Slc7a1/Cxcl5/Sgms2/Bst2/Hrh1/P2ry2/Ptpre/Selenos/Axl/Lck/Hbegf/Atp2a2/Atp2b1/Met/Inhba/Tapbp/Irf1/Tnfrsf9/Serpine1/Adm	43
HALLMARK_MYOGENESIS	141	0.534165	1.51835	0.00905437	0.0377265	0.02621	Igf1/Vipr1/Fhl1/Ncam1/Col6a3/Col6a2/Chrna1/Ckb/Atp2a1/Apod/Pygm/Casq2/Tnnt2/Fst/Notch1/Tpm2/Ifrd1/Col1a1/Pde4dip/Fgf2/Sorbs3/Klf5/Tead4/Cryab/Myom1/Mapk12/Slc6a8	27
HALLMARK_E2F_TARGETS	199	0.548643	1.6198	0.000338163	0.00338163	0.00234934	Trp53/Bard1/Rad51ap1/Tfrc/Atad2/Cbx5/Phf5a/Mms22l/Timeless/Hells/Chek1/Hus1/Brca1/Brca2/Racgap1/Tcf19/Lsm8/Pola2/Rad1/Orc2/Ccp110/Cks2/Espl1/Usp1/Mthfd2/Dclre1b/Plk4/Dck/Nup153/Dek/Smc4/Ezh2/Gins3/Rrm2/Pole4/Top2a/Cdca8/Orc6/Wee1/Birc5/Cenpe/Cdc25a/Kif4/Dscc1/Zw10/Ppp1r8/Pole/Nbn/Tbrg4/Rad21/Diaph3/Depdc1a/Ipo7/Syncrip/Dnmt1/Cdk1/E2f8/Aurkb/Eed/Tmpo/Kif18b/Cnot9/Nup107/Hmmr/Mcm3/Rpa2/Cdkn1a/Xpo1/…	116
HALLMARK_G2M_CHECKPOINT	192	0.555589	1.63303	0.000483944	0.00344715	0.00239486	Slc38a1/Egf/Bard1/Nup50/E2f2/Slc7a1/Chek1/Smc2/Hus1/Casp8ap2/Traip/Brca2/Troap/Rad54l/Racgap1/Cdc6/Fbxo5/Amd1/Cdc7/Pola2/Prc1/Cks2/Espl1/Kif20b/Tent4a/Rasal2/Plk4/Kif15/Kif23/Kif11/Smc4/Cdc45/Ezh2/Polq/Top2a/Orc6/Mtf2/Ccnd1/Birc5/Cenpe/Ccnt1/Nsd2/Exo1/Cdc25a/Cbx1/Stil/Cul5/Kif4/Kif5b/Pole/Rad21/Atrx/Pbk/Srsf10/Odc1/Atf5/Orc5/Kmt5a/Ccna2/Syncrip/Ttk/Cdk1/Cdc27/Aurkb/Tmpo/Dbf4/Rbl1/Prpf4b/Nek2/Hmmr…	115
HALLMARK_EPITHELIAL_MESENCHYMAL_TRANSITION	154	0.573953	1.64769	0.000505983	0.00344715	0.00239486	Col5a3/Wnt5a/Vegfc/Col6a3/Gem/Col6a2/Aplp1/Tnc/Fzd8/Cdh2/Pthlh/Fbln5/Lrrc15/Fbln2/Il6/Tpm2/Snai2/Lamc2/Pmepa1/Col1a1/Abi3bp/Col12a1/Itga2/Fgf2/Il15/Prrx1/Areg/Plaur	28
HALLMARK_ANGIOGENESIS	24	0.761723	1.70137	0.00373578	0.0207543	0.0144188	Lpl/Stc1	2
HALLMARK_INTERFERON_GAMMA_RESPONSE	166	0.638024	1.84107	2.03306e-06	2.66754e-05	1.85324e-05	Selp/Ifi44l/Ifit3/Cxcl11/P2ry14/Rsad2/Cxcl10/Oas2/Tnfsf10/Ifi44/Ccl5/Mx2/Epsti1/Cmpk2/Cxcl9/Oasl1/Ddx60/Gbp3/Zbp1/Usp18/Irf5/Rnf213/Il6/Irf7/Xaf1/Isg15/Parp14/Parp12/Stat1/Samd9l/Herc6/Tdrd7/Stat2/Ly6e/Helz2/Apol6/Rigi/Pnpt1/Eif2ak2/Il15/Il18bp/Ifih1/Sp110/Adar/Rtp4/Trim21/Trim25/Trafd1	48
HALLMARK_INTERFERON_ALPHA_RESPONSE	93	0.703508	1.91291	2.13403e-06	2.66754e-05	1.85324e-05	Ifi44l/Ifit3/Cxcl11/Rsad2/Cxcl10/Ifi44/Mx2/Epsti1/Cmpk2/Oasl1/Ddx60/Gbp3/Usp18/Irf7/Uba7/Isg15/Parp14/Parp12/Samd9l/Oas1a/Herc6/Tdrd7/Stat2/Trim12c/Ly6e/Helz2/Pnpt1/Eif2ak2/Il15/Ifih1/Sp110/Adar/Rtp4/Trim21/Trim25/Parp9/Trafd1	37

## Sheet: 3_MR20_D2.0R_common_ligands
Ligands	D2.0R vs D2A1			MR20 vs 4T1
external_gene_name	baseMean	log2FoldChange	padj	mean_all	logFC	adj.P.Val
Angptl4	3920.5	1.58018	0.00114097	6.85046	0.996062	0.000117212
Apol9a	2581.7	1.39852	0.00567263	10.1762	2.58556	9.94e-14
Apol9b	1678.09	1.57686	0.0010019	10.2841	2.53812	5.07e-14
Ccl5	826.189	2.78947	1.5748e-18	11.0351	2.35037	9.57e-13
Col12a1	1054.34	1.17336	0.0664367	7.66957	0.778655	3.44e-07
Cp	19369.6	-2.81909	0.00657799	12.0077	-1.04237	7.01e-09
Csf2	81.0582	2.15817	0.0272312	7.72239	2.34734	1.54e-09
Cxcl10	2436.72	3.44225	1.89889e-07	9.1084	2.75056	1.41e-11
Cxcl11	242.228	3.66399	5.2436e-06	6.51093	1.47656	4.01e-06
Cxcl9	28.944	2.33901	0.0458056	7.13912	1.80158	4.25e-08
Dpp7	561.321	-0.708115	0.0898047	7.39426	-1.66682	1.71e-09
Edn1	15.7515	1.00066	0.0859345	6.55834	1.43051	3.58e-07
Fbln1	78.7889	-3.52456	0.00305761	8.75217	-0.990297	1.49e-06
Fst	397.311	1.98495	0.0058186	7.14931	1.12679	3.34e-07
Has2	1896.84	5.3652	9.03339e-17	10.0692	0.59209	1.6e-06
Il1a	656.677	3.78114	2.11804e-06	11.3539	0.85718	1.21e-06
Il24	58.6439	3.11904	0.000582691	8.19804	0.649263	1.38e-05
Il33	402.748	3.37546	5.47817e-07	5.99587	0.627441	0.00071789
Il6	1363.53	1.91655	0.000506244	4.45388	0.680207	0.0041507
Kazald1	39.0441	-0.746238	0.138518	6.4599	-0.764594	8.65e-06
L1cam	26.4603	6.93622	1.05287e-05	6.1511	0.656643	2.74e-06
Lama4	170.034	1.018	0.0819235	5.97075	0.89368	3.83e-05
Matn2	765.596	-1.31294	0.0220437	6.70943	-0.872314	5.77e-05
Nppb	159.111	2.35784	0.00408264	8.13768	2.02415	1.01e-08
Olfml2b	639.831	-0.885204	0.0160984	7.66387	-0.717519	2.24e-07
Pcolce	10440.6	-0.96499	0.0169824	11.8502	-0.874763	5.78e-08
Pla2g7	1828.03	-0.829339	0.10389	10.1789	-1.05425	3.52e-09
Ppbp	60.7053	4.82821	0.00180031	8.29777	0.872446	6.44e-06
Prl2c3	675.314	2.36727	0.0281609	7.18282	3.84083	4.81e-11
Pros1	750.119	-0.766076	0.093162	6.71428	-1.62948	1.33e-07
Ptgds	37.7949	-3.67996	0.000179658	7.00834	-0.924215	1.79e-08
S100a1	543.636	-1.54474	0.00350135	10.2287	-1.22306	5.54e-08
Serpinb2	98.7787	3.86871	5.21058e-11	5.77872	3.68378	1.16e-11
Stc1	1975.3	8.74064	4.94669e-17	9.5983	0.786693	5.67e-06
Tnc	2383.98	4.27026	9.03339e-17	6.93548	2.70826	8.6e-11
Tnfsf10	178.039	2.96113	9.14581e-05	6.63991	1.29093	1.08e-06
Tor3a	5641.97	1.0629	0.0169824	9.94284	0.954787	1.53e-08
Vegfc	89.3582	5.68515	3.92396e-05	8.39397	0.602476	0.000788295

## Sheet: 4_IFNa_g_core_enrichment_and_l
IFNa_core_enrichment	IFNa_is_ligand	IFNg_core_enrichment	IFNg_is_ligand
Ifi44l	No	Selp	No
Ifit3	No	Ifi44l	No
Cxcl11	Ligand	Ifit3	No
Rsad2	No	Cxcl11	Ligand
Cxcl10	Ligand	P2ry14	No
Ifi44	No	Rsad2	No
Mx2	No	Cxcl10	Ligand
Epsti1	No	Oas2	No
Cmpk2	No	Tnfsf10	Ligand
Oasl1	No	Ifi44	No
Ddx60	No	Ccl5	Ligand
Gbp3	No	Mx2	No
Usp18	No	Epsti1	No
Irf7	No	Cmpk2	No
Uba7	No	Cxcl9	Ligand
Isg15	No	Oasl1	No
Parp14	No	Ddx60	No
Parp12	No	Gbp3	No
Samd9l	No	Zbp1	No
Oas1a	No	Usp18	No
Herc6	No	Irf5	No
Tdrd7	No	Rnf213	No
Stat2	No	Il6	Ligand
Trim12c	No	Irf7	No
Ly6e	No	Xaf1	No
Helz2	No	Isg15	No
Pnpt1	No	Parp14	No
Eif2ak2	No	Parp12	No
Il15	Ligand	Stat1	No
Ifih1	No	Samd9l	No
Sp110	No	Herc6	No
Adar	No	Tdrd7	No
Rtp4	No	Stat2	No
Trim21	No	Ly6e	No
Trim25	No	Helz2	No
Parp9	No	Apol6	No
Trafd1	No	Rigi	No
		Pnpt1	No
		Eif2ak2	No
		Il15	Ligand
		Il18bp	Ligand
		Ifih1	No
		Sp110	No
		Adar	No
		Rtp4	No
		Trim21	No
		Trim25	No
		Trafd1	No
