# Supplementary material for: The CXCL10/CXCR3 axis is essential for sustaining immunological dormancy in triple-negative breast cancer
Source: NPJ Breast Cancer. 2026 Jan 30;12:36. doi: 10.1038/s41523-026-00903-6 (PMC12960658; doi:10.1038/s41523-026-00903-6)
Supplement: Supplementary file 3 — Supplementary Data 2 [file 41523_2026_903_MOESM3_ESM.xlsx]

## Sheet: Significant D2.0R shCXCL10vsCTL
ensembl_gene_id	baseMean	log2FoldChange	lfcSE	pvalue	padj	external_gene_name	entrezgene_id
ENSMUSG00000000184	2431.46	4.9258	0.766117	4.84913e-12	6.21614e-09	Ccnd2	12444
ENSMUSG00000000204	6.33144	-0.169552	0.389357	0.00306323	0.0393035	Slfn4	20558
ENSMUSG00000000275	5586.09	-0.985912	0.484105	0.00245913	0.0349972	Trim25	217069
ENSMUSG00000000303	318.974	-0.184281	0.405716	0.00037838	0.011377	Cdh1	12550
ENSMUSG00000000386	454.702	-0.114971	0.35159	0.00324087	0.0405858	Mx1	NA
ENSMUSG00000000594	1633.48	-1.37625	0.436596	8.68534e-05	0.00432763	Gm2a	14667
ENSMUSG00000000706	19.9342	-2.2786	0.828854	0.000210276	0.00788592	Btn1a1	12231
ENSMUSG00000000732	69.8827	-1.28792	0.442462	0.000200802	0.00767348	Icosl	50723
ENSMUSG00000000782	351.025	-1.1663	0.788603	0.00441692	0.0489432	Tcf7	21414
ENSMUSG00000000811	298.353	0.8575	0.313298	0.00059302	0.0151039	Txnrd3	232223
ENSMUSG00000000826	4028.15	0.687895	0.276488	0.00177506	0.0291727	Dnajc5	13002
ENSMUSG00000000958	832.907	-1.76946	0.548767	5.53776e-05	0.00319751	Slc7a7	20540
ENSMUSG00000000982	23.9022	-4.19646	1.04827	2.80638e-06	0.000395728	Ccl3	20302
ENSMUSG00000001089	2446.66	0.473932	0.197107	0.0045063	0.0496432	Luzp1	269593
ENSMUSG00000001123	2389.71	-2.18695	0.790744	0.000194175	0.00752393	Lgals9	16859
ENSMUSG00000001138	1059.15	1.0628	0.351227	0.000178252	0.00716104	Cnnm3	94218
ENSMUSG00000001166	201.155	-1.86924	0.739463	0.000406751	0.0118003	Oas1c	114643
ENSMUSG00000001211	3583.28	-0.955006	0.280453	5.79325e-05	0.0032546	Agpat3	28169
ENSMUSG00000001270	77.3684	-3.26901	0.551854	1.47289e-10	1.29807e-07	Ckb	12709
ENSMUSG00000001281	907.17	3.86982	0.82313	9.60016e-08	2.60331e-05	Itgb7	16421
ENSMUSG00000001473	7522.28	0.898271	0.303855	0.000289539	0.00979086	Tubb6	67951
ENSMUSG00000001525	47659.5	0.608773	0.203249	0.000511525	0.0137916	Tubb5	22154
ENSMUSG00000001622	1212.11	3.05034	0.916849	3.92271e-05	0.00256084	Csn3	12994
ENSMUSG00000001665	567.018	-1.42104	0.742946	0.00187173	0.0300732	Gstt3	103140
ENSMUSG00000001666	176.764	-1.10234	0.411528	0.000474391	0.0131558	Ddt	13202
ENSMUSG00000001674	2287.98	0.643692	0.296563	0.00406818	0.0463746	Ddx18	66942
ENSMUSG00000001750	2025.34	-1.17208	0.33755	3.46193e-05	0.00233873	Tcirg1	27060
ENSMUSG00000001786	449.317	-0.446146	0.166634	0.00235305	0.0342772	Fbxo7	69754
ENSMUSG00000001918	2086.8	0.895422	0.412072	0.00221313	0.0329539	Slc1a5	20514
ENSMUSG00000001930	38.9645	2.0038	1.26735	0.00243664	0.0348659	Vwf	22371
ENSMUSG00000001942	5132.72	1.54627	0.678665	0.000875269	0.0191649	Siae	22619
ENSMUSG00000002032	50.8781	-1.49025	0.788302	0.00193734	0.0306434	Tmem25	71687
ENSMUSG00000002227	4077.57	-1.15379	0.583988	0.00206368	0.0318437	Mov10	17454
ENSMUSG00000002228	213.262	-1.74029	0.712942	0.000529905	0.0140719	Ppm1j	71887
ENSMUSG00000002233	9752.54	-0.979294	0.324933	0.00020632	0.00782076	Rhoc	11853
ENSMUSG00000002307	1882.08	-1.09002	0.320372	4.82576e-05	0.00293311	Daxx	13163
ENSMUSG00000002325	2046.07	-1.31514	0.717756	0.0024043	0.034619	Irf9	16391
ENSMUSG00000002329	362.718	-0.522542	0.219835	0.00388534	0.0451295	Mdp1	67881
ENSMUSG00000002332	4734.64	-1.45031	0.434192	4.41793e-05	0.00281888	Dhrs1	52585
ENSMUSG00000002458	731.215	0.60414	0.235862	0.00185012	0.0299074	Rgs19	56470
ENSMUSG00000002602	24057.4	-0.574551	0.244658	0.00343279	0.0419055	Axl	26362
ENSMUSG00000002718	5553.19	0.920804	0.394901	0.00133804	0.0246959	Cse1l	110750
ENSMUSG00000003051	359.046	-0.955267	0.410455	0.0013915	0.0253837	Elf3	13710
ENSMUSG00000003072	3200.26	-0.675908	0.262771	0.0014018	0.0255055	Atp5f1d	66043
ENSMUSG00000003134	236.495	-1.65079	0.76882	0.00101291	0.0209154	Tbc1d8	54610
ENSMUSG00000003271	168.781	-1.60321	0.602408	0.000323143	0.010475	Sult2b1	54200
ENSMUSG00000003271	168.781	-1.60321	0.602408	0.000323143	0.010475	Sult2b1	545963
ENSMUSG00000003282	382.932	-0.872356	0.444406	0.00354001	0.0427012	Plag1	56711
ENSMUSG00000003411	12.9542	-1.74694	0.99995	0.00224046	0.0332555	Rab3b	69908
ENSMUSG00000003929	667.382	0.795107	0.223876	4.80356e-05	0.00293225	Zfp81	224694
ENSMUSG00000004035	191.075	-1.67757	1.02605	0.00254321	0.0354466	Gstm7	68312
ENSMUSG00000004127	2447.44	2.0355	0.524719	4.91114e-06	0.000629564	Trmt10a	108943
ENSMUSG00000004609	15.8553	3.51804	1.28316	0.000272947	0.00936453	Cd33	12489
ENSMUSG00000004642	2127.06	0.693931	0.321605	0.00372002	0.0439512	Slbp	20492
ENSMUSG00000004933	14.8759	-1.65063	0.66513	0.000529269	0.0140719	Matk	17179
ENSMUSG00000004947	649.777	-0.449737	0.162469	0.00175842	0.0289329	Dtx2	74198
ENSMUSG00000005045	67.5105	3.37467	0.848589	2.65691e-06	0.000382763	Chd5	269610
ENSMUSG00000005533	1931.21	0.482045	0.178771	0.0020384	0.0316559	Igf1r	16001
ENSMUSG00000005580	86.5367	0.819039	0.392143	0.00316591	0.0401461	Adcy9	11515
ENSMUSG00000005667	3139.3	1.44618	0.531936	0.00031294	0.0103343	Mthfd2	17768
ENSMUSG00000005718	412.886	1.13232	0.402695	0.00031632	0.0103731	Tfap4	83383
ENSMUSG00000005803	557.008	-1.23093	0.541004	0.00110818	0.0221967	Sqor	59010
ENSMUSG00000005873	3470.81	-0.620055	0.247225	0.00191565	0.030492	Reep5	13476
ENSMUSG00000005882	875.211	0.748409	0.238227	0.000218126	0.00811554	Uqcc1	56046
ENSMUSG00000005950	52.0565	-1.22812	0.647968	0.0030226	0.0389951	P2rx5	94045
ENSMUSG00000006218	67.3217	-1.39365	0.619976	0.00103072	0.0210946	Fam131c	277743
ENSMUSG00000006288	475.313	-0.82359	0.392375	0.00290336	0.0382459	Ttc5	219022
ENSMUSG00000006301	3254.7	-0.677753	0.265527	0.00154375	0.0270959	Tmbim1	69660
ENSMUSG00000006369	66.2971	6.70212	1.1515	3.54655e-10	2.50049e-07	Fbln1	14114
ENSMUSG00000006575	378.234	-3.0147	0.743771	1.98724e-06	0.000318433	Rundc3a	51799
ENSMUSG00000006585	1905.67	1.06346	0.335503	0.000113056	0.0051426	Cdt1	67177
ENSMUSG00000006611	131.195	-1.24415	0.860331	0.00446496	0.0492762	Hfe	15216
ENSMUSG00000006638	571.8	-0.845645	0.305192	0.000520986	0.0139666	Abhd1	57742
ENSMUSG00000006740	9176.06	0.720456	0.311959	0.00254891	0.0354466	Kif5b	16573
ENSMUSG00000006782	759.253	-0.890263	0.390688	0.00171311	0.0286845	Cnp	12799
ENSMUSG00000006930	724.3	-1.75111	0.676422	0.000361303	0.0111854	Hap1	15114
ENSMUSG00000006932	22075.3	-0.427649	0.166056	0.00334016	0.0413063	Ctnnb1	12387
ENSMUSG00000007827	824.444	0.986913	0.565454	0.00419856	0.0473253	Ankrd26	232339
ENSMUSG00000008489	53.72	1.13369	0.474173	0.000984778	0.0206166	Elavl2	15569
ENSMUSG00000008496	108.648	-1.48961	0.5866	0.000473832	0.0131558	Pou2f2	18987
ENSMUSG00000009291	5533.34	-0.657209	0.287928	0.003073	0.0393931	Pttg1ip	108705
ENSMUSG00000009535	1530.17	0.670571	0.237913	0.00073028	0.0170774	Rnmt	67897
ENSMUSG00000009647	752.762	-0.55212	0.167156	0.000217014	0.00809553	Mcu	215999
ENSMUSG00000010054	344.477	-0.452605	0.182407	0.00392477	0.0452732	Tusc2	80385
ENSMUSG00000010358	1548.64	-1.71182	0.717138	0.000601701	0.0152053	Ifi35	70110
ENSMUSG00000010601	296.327	-1.79163	0.647112	0.000222397	0.00825268	Apol7a	75761
ENSMUSG00000010651	47.9487	-2.1634	0.551501	4.05932e-06	0.000534958	Acaa1b	235674
ENSMUSG00000012296	1834.11	0.529282	0.189769	0.00127498	0.0242953	Tjap1	74094
ENSMUSG00000012396	21.208	5.68546	2.48508	4.97356e-05	0.0029971	Nanog	71950
ENSMUSG00000012519	3477.77	-0.997755	0.276825	2.53597e-05	0.00194346	Mlkl	74568
ENSMUSG00000013415	767.753	1.95682	0.833694	0.000571811	0.0147796	Igf2bp1	140486
ENSMUSG00000013736	1311.15	0.719722	0.323251	0.00300664	0.0389374	Trnt1	70047
ENSMUSG00000013858	1866.99	-0.507147	0.172845	0.000853765	0.0189291	Tmem259	216157
ENSMUSG00000014074	1399.74	0.627734	0.216982	0.000662127	0.0161585	Rnf168	70238
ENSMUSG00000014164	149.576	3.92905	0.755698	9.46573e-09	3.92577e-06	Klhl3	100503085
ENSMUSG00000014767	867.182	0.465549	0.161148	0.00113844	0.0226175	Tbp	21374
ENSMUSG00000014773	157.906	-1.06295	0.579602	0.00323413	0.0405554	Dll1	13388
ENSMUSG00000014907	1132.33	0.729824	0.295857	0.00167378	0.0283842	Naf1	234344
ENSMUSG00000015016	119.379	1.11207	0.461666	0.000946509	0.0202223	Acsf3	257633
ENSMUSG00000015305	182.348	-1.58851	0.607926	0.00037711	0.011377	Sash1	70097
ENSMUSG00000015342	315.691	-0.996943	0.499438	0.00269257	0.0367494	Xk	22439
ENSMUSG00000015568	1580.05	-1.45628	0.528154	0.000264197	0.00919862	Lpl	16956
ENSMUSG00000015597	844.417	0.541088	0.235636	0.00455585	0.0498012	Zfp318	57908
ENSMUSG00000015804	1519.46	-0.710474	0.198952	5.27728e-05	0.00311122	Med28	66999
ENSMUSG00000015806	3512.23	-1.44963	0.202971	5.80852e-14	1.3651e-10	Qdpr	110391
ENSMUSG00000015950	138.288	2.80034	0.929861	8.33357e-05	0.00422704	Ncf1	17969
ENSMUSG00000016495	616.661	-0.534702	0.21801	0.0030308	0.0390085	Plgrkt	67759
ENSMUSG00000016756	32.6922	0.259034	0.492343	0.00251731	0.0352849	Cmah	12763
ENSMUSG00000016933	2373.77	0.646736	0.239914	0.00113304	0.0225982	Plcg1	18803
ENSMUSG00000016946	1270.21	0.679583	0.211821	0.000207425	0.00782104	Kctd5	69259
ENSMUSG00000017002	1033.11	-1.68115	0.605199	0.000223184	0.00826015	Slpi	20568
ENSMUSG00000017466	12841.2	-0.62421	0.267641	0.0030276	0.0390085	Timp2	21858
ENSMUSG00000017548	4799.14	0.667572	0.287142	0.00276165	0.0372294	Suz12	52615
ENSMUSG00000017639	37.9082	-1.81978	1.07429	0.00210439	0.0321147	Rab11fip4	268451
ENSMUSG00000017667	491.86	0.209773	0.429944	0.00223397	0.0331941	Zfp334	228876
ENSMUSG00000017670	1273.12	0.532931	0.217508	0.00320346	0.0404767	Elmo2	140579
ENSMUSG00000017723	6294.89	-0.887269	0.342459	0.000791198	0.0180529	Wfdc2	67701
ENSMUSG00000017861	1032.43	1.38339	0.579489	0.000769625	0.0177039	Mybl2	17865
ENSMUSG00000017868	341.32	-2.87537	0.561522	1.48064e-08	5.49436e-06	Sgk2	27219
ENSMUSG00000017897	58.5391	3.06403	1.37039	0.00112245	0.0224506	Eya2	14049
ENSMUSG00000017999	2060.28	1.18531	0.398575	0.000160206	0.00656707	Ddx27	228889
ENSMUSG00000018209	1978.46	0.795567	0.223765	4.67444e-05	0.00289098	Stk4	58231
ENSMUSG00000018322	663.12	0.68005	0.306419	0.00339401	0.0416288	Tomm34	67145
ENSMUSG00000018411	67.1975	2.09998	0.649099	5.2434e-05	0.00311122	Mapt	17762
ENSMUSG00000018507	20.336	-1.5941	1.28651	0.00417798	0.0472443	Trpv2	22368
ENSMUSG00000018604	194.745	8.08621	2.4039	2.15959e-10	1.60276e-07	Tbx3	21386
ENSMUSG00000018672	480.886	-1.07193	0.636965	0.00403591	0.0461867	Copz2	56358
ENSMUSG00000018821	1344.05	-0.845544	0.293622	0.000399069	0.0116507	Avpi1	69534
ENSMUSG00000018899	1630.29	-1.08873	0.483715	0.00129274	0.0243445	Irf1	16362
ENSMUSG00000018916	69.1864	-3.01815	0.915499	3.12224e-05	0.0022124	Csf2	12981
ENSMUSG00000018925	19.6581	-2.42137	1.10113	0.00072156	0.016979	Heatr9	629303
ENSMUSG00000018930	19.798	-3.29112	1.01399	3.9021e-05	0.00255923	Ccl4	20303
ENSMUSG00000019039	278.532	-0.724146	0.313919	0.00240526	0.034619	Dalrd3	67789
ENSMUSG00000019102	4622.58	-1.42555	0.490895	0.000180798	0.00722218	Aldh3a1	11670
ENSMUSG00000019139	3085.59	1.31527	0.496518	0.000411953	0.011855	Isyna1	71780
ENSMUSG00000019173	5065.95	-0.557415	0.182209	0.000483842	0.0132479	Rab5c	19345
ENSMUSG00000019235	8.96095	-1.63457	1.03366	0.0032451	0.0406026	Rps6kl1	238323
ENSMUSG00000019295	950.677	0.645852	0.270187	0.00251627	0.0352849	Tmem129	68366
ENSMUSG00000019659	750.477	-0.653434	0.25761	0.00164001	0.0279974	Ccdc12	72654
ENSMUSG00000019761	14.9135	5.54854	2.53227	9.59644e-05	0.0046027	Krt10	16661
ENSMUSG00000019768	101.785	-1.55804	0.535531	0.000166301	0.00675795	Esr1	13982
ENSMUSG00000019794	825.38	-0.360957	0.134355	0.00317856	0.0402704	Katna1	23924
ENSMUSG00000019822	399.316	-0.63971	0.296854	0.00436795	0.0487283	Smpd2	20598
ENSMUSG00000019838	98.9659	-2.92142	0.562879	1.42191e-08	5.41901e-06	Slc16a10	72472
ENSMUSG00000019842	686.581	-0.86409	0.279305	0.000199752	0.00765407	Traf3ip2	103213
ENSMUSG00000019853	342.445	-1.16409	0.439515	0.000479896	0.01324	Hebp2	56016
ENSMUSG00000019868	835.844	-0.495829	0.176532	0.00130302	0.0243685	Vta1	66201
ENSMUSG00000019868	835.844	-0.495829	0.176532	0.00130302	0.0243685	Vta1	125179616
ENSMUSG00000019929	176.338	-0.172603	0.394124	0.000621655	0.0154876	Dcn	13179
ENSMUSG00000019951	3457.56	-0.588677	0.223105	0.00153844	0.0270959	Bltp3b	75089
ENSMUSG00000019971	666.57	0.761394	0.279312	0.000773655	0.0177676	Cep290	216274
ENSMUSG00000019997	328.496	1.55285	0.942315	0.002666	0.036579	Ccn2	14219
ENSMUSG00000020010	89.4059	-2.27207	1.34058	0.0019554	0.0308423	Vnn3	26464
ENSMUSG00000020042	1921.29	-0.872267	0.382454	0.00199829	0.0312393	Abtb3	74007
ENSMUSG00000020069	423.204	-0.67591	0.237043	0.000637849	0.0157243	Hnrnph3	432467
ENSMUSG00000020077	23.0615	-3.40327	1.08942	5.77829e-05	0.0032546	Srgn	19073
ENSMUSG00000020083	42.4549	-1.22168	0.721118	0.00333045	0.0412677	Fam241b	69894
ENSMUSG00000020088	4175.2	-0.494627	0.179024	0.00147547	0.0263084	Sar1a	20224
ENSMUSG00000020132	2466.26	-0.476689	0.154033	0.000575048	0.014797	Rab21	216344
ENSMUSG00000020253	578.253	-0.56039	0.221367	0.00227618	0.0334687	Ppm1m	67905
ENSMUSG00000020256	2387.21	1.65778	0.794998	0.00124005	0.0238554	Aldh1l2	216188
ENSMUSG00000020363	23.3177	0.326873	0.650487	0.000919747	0.0197704	Gfpt2	14584
ENSMUSG00000020380	2429.18	0.707083	0.210305	0.000114656	0.00518193	Rad50	19360
ENSMUSG00000020407	2817.32	-1.37253	0.438071	9.322e-05	0.00451717	Upp1	22271
ENSMUSG00000020577	201.492	-1.30295	0.605843	0.00135637	0.0249038	Tspan13	66109
ENSMUSG00000020607	30.8356	-2.09118	0.94099	0.00078356	0.0179358	Lratd1	105005
ENSMUSG00000020608	4552.43	0.537651	0.165395	0.000280635	0.00952377	Smc6	67241
ENSMUSG00000020634	1142.75	0.512422	0.199479	0.00253912	0.0354466	Ubxn2a	217379
ENSMUSG00000020638	1782.33	-0.20104	0.419437	0.00326616	0.0407938	Cmpk2	22169
ENSMUSG00000020641	4081.21	-3.51519	1.07508	3.06838e-05	0.00218521	Rsad2	58185
ENSMUSG00000020652	445.926	0.635798	0.268412	0.00272921	0.0369688	Cenpo	52504
ENSMUSG00000020661	1265.17	0.757364	0.294317	0.00121303	0.0236583	Dnmt3a	13435
ENSMUSG00000020695	1571.42	2.66056	0.78296	2.49511e-05	0.00193008	Mrc2	17534
ENSMUSG00000020707	289.247	-1.2415	0.551571	0.00113536	0.0226127	Rnf135	71956
ENSMUSG00000020733	2181.96	-0.65078	0.277009	0.00268963	0.0367494	Nherf1	26941
ENSMUSG00000020812	146.46	1.20237	0.715061	0.00353386	0.0426635	Snhg16	66293
ENSMUSG00000020814	141.602	-1.12132	0.564973	0.00227109	0.0334287	Mxra7	67622
ENSMUSG00000020900	6480.55	0.487053	0.195943	0.00362246	0.0432279	Myh10	77579
ENSMUSG00000021003	1284.45	0.627397	0.284781	0.0041558	0.0471448	Galc	14420
ENSMUSG00000021025	3831.85	-0.761726	0.387599	0.0043761	0.0487613	Nfkbia	18035
ENSMUSG00000021055	31.2941	-0.85986	0.450553	0.00416956	0.047187	Esr2	13983
ENSMUSG00000021061	27.4843	-3.35808	0.81604	1.55633e-06	0.000258187	Sptb	20741
ENSMUSG00000021136	10.9573	1.75105	0.871255	0.00152104	0.0268905	Smoc1	64075
ENSMUSG00000021209	25.5739	3.91216	1.2476	8.36478e-05	0.00422766	Ppp4r4	74521
ENSMUSG00000021214	88.4757	1.86286	1.11662	0.00226786	0.0334287	Akr1c18	105349
ENSMUSG00000021281	10843.2	-0.907939	0.412311	0.00192407	0.0305188	Tnfaip2	21928
ENSMUSG00000021404	35.0683	2.64344	1.98143	0.00235775	0.0343102	Serpinb9c	20707
ENSMUSG00000021470	852.277	0.982132	0.265416	2.02176e-05	0.00169696	Ercc6l2	76251
ENSMUSG00000021579	126.876	1.57387	0.834167	0.00187464	0.0300732	Lrrc14b	432779
ENSMUSG00000021596	79.4809	-1.71496	0.920136	0.0021231	0.0321567	Mctp1	78771
ENSMUSG00000021638	320.429	-1.30982	0.3571	1.5068e-05	0.00131157	Ocln	18260
ENSMUSG00000021662	775.807	0.832774	0.407975	0.00334939	0.0413209	Arhgef28	110596
ENSMUSG00000021676	309.337	-1.80706	0.68931	0.000325442	0.0105254	Iqgap2	544963
ENSMUSG00000021684	47.4881	0.282318	0.557954	7.13819e-05	0.00387137	Pde8b	218461
ENSMUSG00000021694	181.281	0.926505	0.349506	0.000671342	0.0162936	Ercc8	71991
ENSMUSG00000021701	2414.34	1.37871	0.612399	0.00104606	0.0213158	Plk2	20620
ENSMUSG00000021747	7.04931	-2.16375	1.09862	0.0015001	0.0266438	Cfap20dc	74430
ENSMUSG00000021750	10.0309	-0.293832	0.587655	1.15447e-05	0.00109256	Fam107a	268709
ENSMUSG00000021792	623.921	-3.41919	0.678916	2.04535e-08	7.0345e-06	Prxl2a	70564
ENSMUSG00000021809	286.672	-0.948394	0.372097	0.000819709	0.0185832	Nudt13	67725
ENSMUSG00000021814	4442.76	-0.816534	0.271719	0.000267325	0.00926179	Anxa7	11750
ENSMUSG00000021846	169.169	4.51221	0.83367	2.43096e-09	1.2755e-06	Peli2	93834
ENSMUSG00000021846	169.169	4.51221	0.83367	2.43096e-09	1.2755e-06	Peli2	624367
ENSMUSG00000021866	3231.71	-0.697806	0.271618	0.00132296	0.0245461	Anxa11	11744
ENSMUSG00000021877	7146.76	-0.483136	0.155562	0.000501687	0.0136479	Arf4	11843
ENSMUSG00000021903	167.248	-1.40918	0.972729	0.00375	0.0442129	Galnt15	78754
ENSMUSG00000021913	677.69	1.2985	0.545119	0.000829805	0.018662	Ogdhl	239017
ENSMUSG00000021917	2240.93	-0.41759	0.167291	0.00422907	0.0475931	Spcs1	69019
ENSMUSG00000021930	651.738	-0.385965	0.151164	0.0041593	0.0471465	Spryd7	66674
ENSMUSG00000021947	173.065	-1.13984	0.390895	0.000230885	0.008458	Cryl1	68631
ENSMUSG00000021981	863.37	-0.619051	0.277241	0.00392129	0.0452732	Cab39l	69008
ENSMUSG00000021996	14261.6	-0.524844	0.173217	0.00054333	0.0143474	Esd	13885
ENSMUSG00000022014	155.293	-2.44613	0.822417	9.77637e-05	0.00465432	Epsti1	108670
ENSMUSG00000022120	259.833	0.279251	0.550121	4.2396e-05	0.00271739	Obi1	72486
ENSMUSG00000022126	105.512	-2.21838	0.986092	0.000655253	0.0160412	Acod1	16365
ENSMUSG00000022144	200.967	4.05188	0.830702	4.05679e-08	1.19177e-05	Gdnf	14573
ENSMUSG00000022175	4417	-0.623848	0.267645	0.00298883	0.0388386	Lrp10	65107
ENSMUSG00000022216	3445.91	-0.96937	0.440615	0.00171594	0.0286845	Psme1	19186
ENSMUSG00000022217	156.723	-1.39392	0.506146	0.000290944	0.0097914	Emc9	85308
ENSMUSG00000022248	242.272	0.717892	0.284827	0.00147975	0.0263459	Rad1	19355
ENSMUSG00000022253	1160.94	0.889925	0.424062	0.00261117	0.036025	Nadk2	68646
ENSMUSG00000022255	6204.05	0.663819	0.248314	0.00121195	0.0236583	Mtdh	67154
ENSMUSG00000022263	1671.64	0.864163	0.386525	0.00206283	0.0318437	Trio	223435
ENSMUSG00000022283	33704.6	0.575861	0.230739	0.00241088	0.034619	Pabpc1	18458
ENSMUSG00000022296	483.24	1.22295	0.423541	0.000231676	0.008458	Baalc	118452
ENSMUSG00000022299	645.947	0.843845	0.42252	0.00358884	0.0430325	Slc25a32	69906
ENSMUSG00000022304	40.6935	1.64462	1.16077	0.00355625	0.0428236	Dpys	64705
ENSMUSG00000022305	690.78	1.19085	0.420308	0.000280965	0.00952377	Lrp12	239393
ENSMUSG00000022332	96.459	3.57244	1.07748	0.000203223	0.007745	Khdrbs3	13992
ENSMUSG00000022346	4323.47	1.14748	0.419879	0.000377889	0.011377	Myc	17869
ENSMUSG00000022350	12127.8	1.68124	0.449018	9.01585e-06	0.000927975	Washc5	223593
ENSMUSG00000022351	7942.9	1.89322	0.78871	0.000544948	0.0143632	Sqle	20775
ENSMUSG00000022353	1754.09	1.62071	0.805653	0.00144706	0.0260933	Mtss1	211401
ENSMUSG00000022354	1559.08	0.838982	0.427648	0.00378807	0.044439	Ndufb9	66218
ENSMUSG00000022360	5514.23	1.77995	0.503917	1.93028e-05	0.00162988	Atad2	70472
ENSMUSG00000022361	2145.82	1.43552	0.57585	0.000572255	0.0147796	Zhx1	22770
ENSMUSG00000022364	1329.53	1.28196	0.43052	0.000159843	0.00656707	Tbc1d31	210544
ENSMUSG00000022369	1475.39	1.13352	0.387009	0.000224649	0.00829259	Mtbp	105837
ENSMUSG00000022371	21.8733	3.3047	1.23704	0.000346564	0.010884	Col14a1	12818
ENSMUSG00000022383	24.6329	3.75811	0.974912	5.51309e-06	0.000676	Ppara	19013
ENSMUSG00000022386	439.968	-1.80994	0.479084	7.60903e-06	0.000851548	Trmu	72026
ENSMUSG00000022401	602.607	1.11423	0.337869	7.29837e-05	0.00394307	Xpnpep3	321003
ENSMUSG00000022422	252.68	1.48485	0.615765	0.000677357	0.0163521	Dscc1	72107
ENSMUSG00000022425	757.982	-1.42683	0.680784	0.00129329	0.0243445	Enpp2	18606
ENSMUSG00000022438	167.903	3.67912	1.38504	0.000189648	0.00740783	Parvb	170736
ENSMUSG00000022512	17.8967	-2.11491	1.03905	0.00115417	0.022794	Cldn1	12737
ENSMUSG00000022519	136.851	1.95032	0.561212	2.32427e-05	0.00183098	Srl	106393
ENSMUSG00000022536	3206.63	0.405304	0.157656	0.00364035	0.0433552	Glyr1	74022
ENSMUSG00000022575	550.831	-1.3842	0.404243	3.46679e-05	0.00233873	Gsdmd	69146
ENSMUSG00000022584	20.1288	-0.221	0.447329	0.000566611	0.0147796	Ly6c2	100041546
ENSMUSG00000022610	176.862	-0.993554	0.245309	4.59109e-06	0.000599435	Mapk12	29857
ENSMUSG00000022652	330.035	5.14548	0.874606	1.7732e-10	1.38911e-07	Morc1	17450
ENSMUSG00000022672	793.867	0.735411	0.196902	2.71602e-05	0.00201571	Prkdc	19090
ENSMUSG00000022673	4561.33	0.878245	0.430626	0.00310861	0.0397166	Mcm4	17217
ENSMUSG00000022704	683.754	0.984259	0.460202	0.00203792	0.0316559	Qtrt2	106248
ENSMUSG00000022707	2357.23	1.32894	0.643025	0.00157256	0.0273423	Gbe1	74185
ENSMUSG00000022708	1769.52	1.53627	0.392582	5.09176e-06	0.000644413	Zbtb20	56490
ENSMUSG00000022711	823.503	0.859099	0.381849	0.00205633	0.0318291	Pmm2	54128
ENSMUSG00000022742	1851.59	1.04519	0.39128	0.000518284	0.0139206	Cpox	12892
ENSMUSG00000022781	4597.96	0.554272	0.188538	0.000729464	0.0170774	Pak2	224105
ENSMUSG00000022797	23027	1.16637	0.680507	0.00358238	0.0430325	Tfrc	22042
ENSMUSG00000022800	4611.07	0.605308	0.226607	0.00128764	0.0243392	Fyttd1	69823
ENSMUSG00000022802	283.982	0.965972	0.552219	0.00441846	0.0489432	Lmln	239833
ENSMUSG00000022805	38.3643	0.181089	0.399175	0.00384251	0.0448166	Cfap91	320214
ENSMUSG00000022811	3178.53	0.516619	0.209543	0.00338586	0.0416251	Zfp148	22661
ENSMUSG00000022814	2245.88	0.9881	0.555098	0.00394584	0.0454428	Umps	22247
ENSMUSG00000022833	362.929	1.12511	0.361918	0.000130947	0.00571666	Ccdc14	239839
ENSMUSG00000022867	2160.96	-0.80069	0.349052	0.00203735	0.0316559	Usp25	30940
ENSMUSG00000022948	59.515	0.757038	0.356142	0.0034392	0.0419055	Setd4	224440
ENSMUSG00000022952	1425.91	0.409467	0.150674	0.00238288	0.0345335	Runx1	12394
ENSMUSG00000023015	4245.45	0.733225	0.332036	0.00303791	0.0390296	Racgap1	26934
ENSMUSG00000023019	84.9675	-3.46422	0.863112	2.1622e-06	0.000335046	Gpd1	14555
ENSMUSG00000023025	3908.4	0.907072	0.310218	0.000342981	0.0108064	Larp4	207214
ENSMUSG00000023026	663.985	0.809621	0.393687	0.00346961	0.0421404	Dip2b	239667
ENSMUSG00000023031	28.5179	3.17045	2.2321	0.00158168	0.0273562	Cela1	109901
ENSMUSG00000023032	512.53	2.03821	0.823671	0.000444083	0.0125491	Slc4a8	59033
ENSMUSG00000023045	30.2994	3.10818	1.19088	0.00025474	0.00898024	Soat2	223920
ENSMUSG00000023068	3198.92	-0.48047	0.123805	3.42771e-05	0.00233873	Nus1	52014
ENSMUSG00000023249	1112.84	-1.00789	0.312303	0.000100966	0.00475327	Parp3	235587
ENSMUSG00000023391	38.4461	2.50185	1.16027	0.00105523	0.0213935	Dlx2	13392
ENSMUSG00000023809	408.337	1.80692	0.567843	6.61364e-05	0.0036291	Rps6ka2	20112
ENSMUSG00000023809	408.337	1.80692	0.567843	6.61364e-05	0.0036291	Rps6ka2	381059
ENSMUSG00000023852	3752.67	0.666291	0.311271	0.00421116	0.0474293	Chd1	12648
ENSMUSG00000023882	187.685	-0.522485	0.203357	0.0023651	0.0343577	Zfp54	22712
ENSMUSG00000023883	2437.38	0.859284	0.438806	0.00360122	0.0430711	Phf10	72057
ENSMUSG00000023885	220.072	7.22116	0.978616	7.50554e-15	2.64589e-11	Thbs2	21826
ENSMUSG00000023906	67.0968	5.01927	2.45994	0.000187916	0.00738106	Cldn6	54419
ENSMUSG00000023908	659.02	0.94445	0.361295	0.00071556	0.0169297	Pkmyt1	268930
ENSMUSG00000023940	1743.24	0.891387	0.43421	0.00292113	0.0382459	Sgo1	72415
ENSMUSG00000023959	17.803	-2.77833	0.959559	0.000127436	0.00558067	Clic5	224796
ENSMUSG00000023961	1400.06	-1.17213	0.328862	2.50482e-05	0.00193008	Enpp4	224794
ENSMUSG00000024019	247.359	-0.73854	0.368139	0.00438795	0.0488354	Cmtr1	74157
ENSMUSG00000024043	722.903	4.80249	1.06518	2.03269e-07	5.11839e-05	Arhgap28	268970
ENSMUSG00000024049	28.2789	2.52523	0.829384	9.1104e-05	0.00447616	Myom1	17929
ENSMUSG00000024053	477.412	-1.17133	0.68071	0.00335619	0.0413324	Emilin2	246707
ENSMUSG00000024081	2774.87	0.637527	0.247411	0.00158499	0.0273562	Cebpz	12607
ENSMUSG00000024084	19.328	-2.33674	0.702358	3.44309e-05	0.00233873	Qpct	70536
ENSMUSG00000024118	277.048	0.739104	0.303037	0.0017194	0.0286845	Tedc2	72016
ENSMUSG00000024120	3384.69	0.742855	0.30855	0.00183756	0.0297644	Lrpprc	72416
ENSMUSG00000024135	726.233	0.68203	0.298746	0.00290685	0.0382459	Srbd1	78586
ENSMUSG00000024151	1592.58	0.720734	0.173444	4.883e-06	0.000629564	Msh2	17685
ENSMUSG00000024173	29.2343	-4.62592	0.68726	1.16374e-12	2.34428e-09	Tpsab1	100503895
ENSMUSG00000024232	72.301	-2.73944	0.649866	1.17296e-06	0.000209366	Bambi	68010
ENSMUSG00000024330	35.2154	1.67993	0.744055	0.00088239	0.0192518	Col11a2	12815
ENSMUSG00000024359	30336	0.951343	0.401546	0.00132537	0.0245586	Hspa9	15526
ENSMUSG00000024401	7.89937	-0.253195	0.489845	0.00167985	0.0284232	Tnf	21926
ENSMUSG00000024423	1020.28	1.85404	0.575588	5.55556e-05	0.00319751	Impact	16210
ENSMUSG00000024451	149.086	2.65184	0.692425	6.05735e-06	0.000723854	Arap3	106952
ENSMUSG00000024481	137.944	2.34745	0.678654	2.22021e-05	0.00179481	Lvrn	74574
ENSMUSG00000024528	664.769	1.05962	0.332532	0.000109459	0.00509467	Srfbp1	67222
ENSMUSG00000024529	3.13076	0.133102	0.362617	0.00151084	0.0267642	Lox	16948
ENSMUSG00000024530	73.5523	1.31386	0.777863	0.00313999	0.0399612	Prelid3a	225655
ENSMUSG00000024533	1321.29	0.826894	0.289791	0.000450543	0.0126808	Spire1	68166
ENSMUSG00000024593	1002.32	6.08165	1.26336	4.29686e-08	1.23653e-05	Megf10	70417
ENSMUSG00000024600	17.1518	2.61124	1.1674	0.000915317	0.0197052	Slc27a6	225579
ENSMUSG00000024610	29.5049	-2.27592	0.851507	0.000270852	0.00931531	Cd74	16149
ENSMUSG00000024613	2994.26	0.933738	0.444654	0.00236589	0.0343577	Tcof1	21453
ENSMUSG00000024645	397.747	0.653587	0.2604	0.00179884	0.0294572	Timm21	67105
ENSMUSG00000024659	10317.1	-0.99057	0.301141	8.23142e-05	0.00421234	Anxa1	16952
ENSMUSG00000024661	54381.7	-1.10324	0.413248	0.000474881	0.0131558	Fth1	14319
ENSMUSG00000024777	993.429	-0.73774	0.31845	0.00227083	0.0334287	Ppp2r5b	225849
ENSMUSG00000024835	3211.76	-0.793951	0.290982	0.000669888	0.0162936	Coro1b	23789
ENSMUSG00000024845	1615.53	-1.27634	0.333807	8.46401e-06	0.000897376	Tmem134	66990
ENSMUSG00000024846	176.952	-1.56524	0.342354	2.87586e-07	7.11447e-05	Cst6	73720
ENSMUSG00000024847	1537.52	-0.620251	0.262078	0.00284484	0.0377752	Aip	11632
ENSMUSG00000024851	2463.34	-0.801803	0.389361	0.00330371	0.0410808	Pitpnm1	18739
ENSMUSG00000024856	1301.01	-0.952773	0.29652	0.000113493	0.00514585	Cdk2ap2	52004
ENSMUSG00000024900	3606.79	-0.995099	0.514512	0.00298833	0.0388386	Cpt1a	12894
ENSMUSG00000024910	9.07078	1.88327	1.25859	0.00330133	0.0410808	Ctsw	13041
ENSMUSG00000024914	2493.79	-0.673471	0.270973	0.00165431	0.0281392	Drap1	66556
ENSMUSG00000024955	703.211	-0.731912	0.278006	0.00102048	0.0209154	Esrra	26379
ENSMUSG00000025006	144.265	1.81267	0.544615	4.02095e-05	0.00261288	Sorbs1	20411
ENSMUSG00000025034	2404.59	-0.517702	0.176871	0.000828437	0.018662	Trim8	93679
ENSMUSG00000025040	807.164	-0.512146	0.160825	0.000375359	0.011377	Fundc1	72018
ENSMUSG00000025068	5010.57	-0.988468	0.282205	4.52415e-05	0.0028309	Gsto1	14873
ENSMUSG00000025085	1764.41	-0.979664	0.490879	0.00266671	0.036579	Ablim1	226251
ENSMUSG00000025150	476.4	-1.81572	0.783102	0.000675888	0.0163521	Cbr2	12409
ENSMUSG00000025165	22.15	-0.20476	0.425657	0.00141204	0.0255928	Sectm1a	209588
ENSMUSG00000025279	32.3502	-2.16561	1.05336	0.00103636	0.0211794	Dnase1l3	13421
ENSMUSG00000025283	4497.37	-1.19942	0.371587	8.29154e-05	0.0042209	Sat1	20229
ENSMUSG00000025314	1722.48	-0.814181	0.222828	3.02354e-05	0.00217525	Ptprj	19271
ENSMUSG00000025372	1979.49	-0.967941	0.299325	0.000100213	0.00474197	Baiap2	108100
ENSMUSG00000025420	88.7056	2.56897	0.634246	2.24291e-06	0.000343774	Katnal2	71206
ENSMUSG00000025473	438.97	-1.67935	0.519522	5.74275e-05	0.0032546	Adam8	11501
ENSMUSG00000025481	37.8385	-0.3193	0.608879	0.00367158	0.0435799	Urah	76974
ENSMUSG00000025491	4.5644	3.45984	1.81265	0.00212065	0.0321567	Ifitm1	68713
ENSMUSG00000025492	10662.8	-1.52697	0.774299	0.00158477	0.0273562	Ifitm3	66141
ENSMUSG00000025494	427.018	-0.692219	0.27051	0.00133366	0.0246474	Sigirr	24058
ENSMUSG00000025582	15.8043	-0.299773	0.578216	0.00129087	0.0243445	Nptx1	18164
ENSMUSG00000025591	553.611	1.01298	0.40131	0.000795589	0.0180945	Tma16	66282
ENSMUSG00000025647	6829.87	-1.48284	0.515463	0.000189026	0.00740403	Shisa5	66940
ENSMUSG00000025656	241.444	-1.66286	0.556076	0.000124952	0.00554072	Arhgef9	236915
ENSMUSG00000025746	1249.9	-3.28717	0.720049	1.94497e-07	4.98656e-05	Il6	16193
ENSMUSG00000025899	1293.63	0.52328	0.214115	0.0033343	0.0412791	Alkbh8	67667
ENSMUSG00000025915	241.259	-1.25458	0.554651	0.00116218	0.0228881	Sgk3	170755
ENSMUSG00000025925	896.979	0.758446	0.279965	0.000797087	0.0180994	Terf1	21749
ENSMUSG00000025931	79.3954	-2.02891	0.745318	0.000234991	0.00847471	Paqr8	74229
ENSMUSG00000025995	2159.08	0.750874	0.322737	0.00212301	0.0321567	Wdr75	73674
ENSMUSG00000026014	1600.25	0.645012	0.280549	0.00311514	0.0397166	Raph1	77300
ENSMUSG00000026020	4946.69	1.0031	0.470601	0.00199739	0.0312393	Nop58	55989
ENSMUSG00000026062	248.692	-1.38598	0.414375	4.49825e-05	0.0028309	Slc9a2	226999
ENSMUSG00000026080	10.6047	2.04521	1.13093	0.00191588	0.030492	Chst10	98388
ENSMUSG00000026087	1551.93	-0.548528	0.241204	0.00452005	0.049717	Mrpl30	107734
ENSMUSG00000026088	858.158	-0.982336	0.496512	0.00282747	0.0376845	Mitd1	69028
ENSMUSG00000026104	1574.09	-2.22888	0.794841	0.000168519	0.0068284	Stat1	20846
ENSMUSG00000026107	1085.7	0.916608	0.315482	0.000319996	0.0104019	Nabp1	109019
ENSMUSG00000026126	13.8915	-1.73444	0.789838	0.00101928	0.0209154	Ptpn18	19253
ENSMUSG00000026135	972.071	0.842829	0.387071	0.00246018	0.0349972	Zfp142	77264
ENSMUSG00000026174	2791.63	0.641247	0.297958	0.00445983	0.0492762	Cnot9	58184
ENSMUSG00000026196	753.319	0.880196	0.417605	0.00249332	0.0351582	Bard1	12021
ENSMUSG00000026235	87.976	-0.983255	0.547212	0.00392661	0.0452732	Epha4	13838
ENSMUSG00000026274	492.654	1.00677	0.33416	0.000207437	0.00782104	Pask	269224
ENSMUSG00000026315	138.946	-1.88288	0.563711	3.70374e-05	0.00245194	Serpinb8	20725
ENSMUSG00000026317	443.23	5.49417	1.2541	3.25733e-07	7.65527e-05	Cln8	26889
ENSMUSG00000026360	67.7402	-1.38696	0.865503	0.00323427	0.0405554	Rgs2	19735
ENSMUSG00000026385	2798.02	-0.782078	0.281542	0.000605646	0.0152232	Dbi	13167
ENSMUSG00000026433	228.571	-0.620079	0.276835	0.00389649	0.0451569	Rab29	226422
ENSMUSG00000026439	1158.75	0.644107	0.203805	0.000267143	0.00926179	Rbbp5	213464
ENSMUSG00000026471	978.031	-1.28027	0.765713	0.00320329	0.0404767	Mr1	15064
ENSMUSG00000026492	222.95	0.665079	0.273556	0.0021497	0.0324549	Tfb2m	15278
ENSMUSG00000026535	6678.3	-1.04166	0.62939	0.00437783	0.0487613	Ifi202b	26388
ENSMUSG00000026615	11445.9	0.690187	0.30634	0.003136	0.0399464	Eprs1	107508
ENSMUSG00000026667	4288.41	0.643815	0.299867	0.00441506	0.0489432	Uhmk1	16589
ENSMUSG00000026676	53.4281	-1.86858	1.27033	0.0026711	0.0366036	Ccdc3	74186
ENSMUSG00000026707	120.23	0.709094	0.284941	0.00160519	0.0276034	Nsun6	74455
ENSMUSG00000026782	1531.41	0.427911	0.161794	0.00282282	0.0376845	Abi2	329165
ENSMUSG00000026790	1457.53	0.659857	0.281848	0.00277221	0.0373052	Odf2	18286
ENSMUSG00000026809	15.6956	0.409924	0.917487	0.0037919	0.0444469	Spaca9	69987
ENSMUSG00000026833	772.143	4.19897	1.28945	2.90554e-05	0.00212661	Olfm1	56177
ENSMUSG00000026848	1620.09	0.473501	0.16803	0.0014158	0.025628	Tor1b	30934
ENSMUSG00000026896	1736.87	-2.08656	0.621073	3.15524e-05	0.00221353	Ifih1	71586
ENSMUSG00000026917	1594.5	0.650838	0.274923	0.00251713	0.0352849	Wdr5	140858
ENSMUSG00000026930	194.976	0.557302	0.188289	0.000678391	0.0163521	Gpsm1	67839
ENSMUSG00000026933	1614.93	0.845955	0.239718	4.67114e-05	0.00289098	Camsap1	227634
ENSMUSG00000026946	753.995	-1.29639	0.623346	0.00158132	0.0273562	Nmi	64685
ENSMUSG00000026960	842.322	0.76169	0.202825	2.27906e-05	0.00181565	Arl6ip6	65103
ENSMUSG00000026994	291.154	-1.98553	0.568755	2.09637e-05	0.00172194	Galnt3	14425
ENSMUSG00000027078	1957.99	-1.64489	0.850146	0.0015473	0.0270959	Ube2l6	56791
ENSMUSG00000027210	100.237	5.5412	0.955087	9.75595e-10	6.55089e-07	Meis2	17536
ENSMUSG00000027215	929.259	-1.09545	0.594244	0.00315921	0.0400973	Cd82	12521
ENSMUSG00000027219	4.93574	2.90392	2.47821	0.00381825	0.0446798	Slc28a2	269346
ENSMUSG00000027242	445.248	1.01812	0.573982	0.00389289	0.0451569	Wdr76	241627
ENSMUSG00000027257	720.637	-0.820231	0.372206	0.0023857	0.0345388	Pacsin3	80708
ENSMUSG00000027293	2730.28	-1.32919	0.245318	4.27291e-09	2.00841e-06	Ehd4	98878
ENSMUSG00000027297	19.6871	-1.93652	0.588938	4.53047e-05	0.0028309	Ltk	17005
ENSMUSG00000027315	1065.48	-1.34646	0.419701	7.6557e-05	0.0040281	Spint1	20732
ENSMUSG00000027360	45.7576	-2.63577	0.649276	2.07624e-06	0.000328956	Hdc	15186
ENSMUSG00000027366	2656.3	-0.802299	0.305408	0.000884699	0.0192518	Sppl2a	66552
ENSMUSG00000027368	43.1324	1.56066	0.731634	0.00122919	0.0238405	Dusp2	13537
ENSMUSG00000027371	3.79172	0.165428	0.38583	0.00228918	0.0336037	Fahd2a	68126
ENSMUSG00000027387	112.316	1.48038	0.691511	0.00123411	0.0238405	Zc3h8	57432
ENSMUSG00000027399	784.763	-1.23809	0.690875	0.0027406	0.0370165	Il1a	16175
ENSMUSG00000027405	3911.57	0.963268	0.530509	0.00405146	0.0462892	Nop56	67134
ENSMUSG00000027424	387.864	1.381	0.430542	7.41977e-05	0.00399336	Mgme1	74528
ENSMUSG00000027427	909.867	0.597268	0.241477	0.00237486	0.0344526	Polr3f	70408
ENSMUSG00000027472	289.518	0.585122	0.227914	0.00192254	0.0305188	Pdrg1	68559
ENSMUSG00000027475	1361.79	0.498179	0.187851	0.00207175	0.0319097	Kif3b	16569
ENSMUSG00000027490	1261.58	0.816672	0.27925	0.000373801	0.011377	E2f1	13555
ENSMUSG00000027496	2663.36	0.995282	0.545575	0.00376552	0.0443233	Aurka	20878
ENSMUSG00000027498	1511.04	0.817507	0.288068	0.00048185	0.01324	Cstf1	67337
ENSMUSG00000027509	1438.86	0.659666	0.306743	0.00427234	0.0478509	Rae1	66679
ENSMUSG00000027510	879.296	1.21659	0.377581	8.04705e-05	0.00417174	Rbm38	56190
ENSMUSG00000027555	2746.48	-1.16721	0.322769	2.06444e-05	0.00171239	Car13	71934
ENSMUSG00000027562	20.1693	-1.99763	1.04605	0.00146873	0.0263084	Car2	12349
ENSMUSG00000027580	3514.92	-1.2772	0.506574	0.000599448	0.0151831	Helz2	229003
ENSMUSG00000027593	4896.61	0.59218	0.216371	0.00123421	0.0238405	Raly	19383
ENSMUSG00000027598	2088.15	0.651634	0.222149	0.000570165	0.0147796	Itch	16396
ENSMUSG00000027603	40.7525	-1.13062	0.439636	0.000618537	0.0154876	Ggt7	207182
ENSMUSG00000027635	794.215	1.14391	0.364442	0.000112058	0.0051426	Dsn1	66934
ENSMUSG00000027650	674.34	0.555424	0.177071	0.000384627	0.011418	Tti1	75425
ENSMUSG00000027651	1307.81	0.904273	0.281237	0.000135396	0.00583859	Rprd1b	70470
ENSMUSG00000027655	496.344	0.740981	0.296483	0.00147354	0.0263084	Dhx35	71715
ENSMUSG00000027669	662.078	-1.12619	0.521641	0.00159547	0.0274873	Gnb4	14696
ENSMUSG00000027678	1275.13	0.825319	0.261905	0.000177898	0.00716104	Ncoa3	17979
ENSMUSG00000027692	37.6893	-1.44901	1.10391	0.00423462	0.0476128	Tnik	665113
ENSMUSG00000027698	2196.76	-0.742072	0.274341	0.00090873	0.0196233	Nceh1	320024
ENSMUSG00000027737	3217.25	1.68218	0.705611	0.000627251	0.015572	Slc7a11	26570
ENSMUSG00000027800	12339.7	-0.863652	0.438436	0.00350373	0.0423723	Tm4sf1	17112
ENSMUSG00000027859	5.64995	-1.67988	1.32551	0.00455595	0.0498012	Ngf	18049
ENSMUSG00000027951	5380.56	-1.10015	0.400822	0.000389479	0.011418	Adar	56417
ENSMUSG00000027962	3809.29	-2.54566	1.0681	0.00044108	0.0124893	Vcam1	22329
ENSMUSG00000027994	1807.63	-0.8699	0.299663	0.000353124	0.0110382	Mcub	66815
ENSMUSG00000027995	1606.98	-1.47963	0.552019	0.000333516	0.0106642	Tlr2	24088
ENSMUSG00000028051	33.6792	1.69481	0.632427	0.000314982	0.0103533	Hcn3	15168
ENSMUSG00000028070	1873.37	-0.890656	0.437579	0.00277558	0.0373102	Naxe	246703
ENSMUSG00000028098	2021.84	-0.405415	0.149864	0.00252268	0.035325	Rnf115	67845
ENSMUSG00000028121	911.863	-0.769562	0.332728	0.00207285	0.0319097	Bcar3	29815
ENSMUSG00000028132	83.4878	-1.26871	0.549031	0.000996101	0.0206927	Tlcd4	99887
ENSMUSG00000028247	364.287	-1.05932	0.318695	6.88461e-05	0.00374826	Coq3	230027
ENSMUSG00000028328	13.8643	-1.94528	1.32118	0.00303911	0.0390296	Tmod1	21916
ENSMUSG00000028347	215.248	1.92135	0.65671	0.000138348	0.00592226	Tmeff1	230157
ENSMUSG00000028378	702.302	-1.03935	0.439718	0.00107497	0.0216236	Ptgr1	67103
ENSMUSG00000028383	702.7	-1.50519	0.399948	9.18489e-06	0.000935783	Hsdl2	72479
ENSMUSG00000028444	9.19423	2.99701	1.35263	0.00123778	0.0238554	Cntfr	12804
ENSMUSG00000028461	357.687	-0.800797	0.312451	0.00106085	0.0214038	Ccdc107	622404
ENSMUSG00000028497	373.494	-1.73129	0.669198	0.000367625	0.0113068	Hacd4	66775
ENSMUSG00000028558	17.2942	-1.85077	0.926686	0.00171105	0.0286845	Calr4	108802
ENSMUSG00000028670	1276.76	-0.448143	0.126074	0.000133367	0.00577852	Lypla2	26394
ENSMUSG00000028690	308.809	0.775692	0.326414	0.00182514	0.0296843	Mmachc	67096
ENSMUSG00000028691	13740.7	-0.593037	0.260361	0.00382672	0.0446798	Prdx1	18477
ENSMUSG00000028716	13.5071	-0.239121	0.465552	0.00321645	0.0405319	Pdzk1ip1	67182
ENSMUSG00000028793	2480.94	-0.813444	0.273695	0.00031427	0.0103533	Rnf19b	75234
ENSMUSG00000028841	281.796	-1.04143	0.390897	0.000527342	0.0140568	Cnksr1	194231
ENSMUSG00000028944	885.711	0.78589	0.348456	0.00226077	0.0334287	Prkag2	108099
ENSMUSG00000028972	15.1047	2.21221	1.31402	0.00209116	0.0320324	Car6	12353
ENSMUSG00000029003	333.111	-0.627059	0.224672	0.000864663	0.019051	Mad2l2	71890
ENSMUSG00000029061	9.99873	-1.76664	1.03719	0.00247514	0.0350422	Mmp23	26561
ENSMUSG00000029071	2252.28	-0.851459	0.260522	0.000110923	0.00511151	Dvl1	13542
ENSMUSG00000029073	613.341	-0.646063	0.213842	0.000381246	0.011377	Cptp	79554
ENSMUSG00000029082	65.459	-3.82038	1.01885	6.42323e-06	0.000748546	Bst1	12182
ENSMUSG00000029134	23.2465	1.92836	0.968569	0.00137546	0.0251889	Plb1	665270
ENSMUSG00000029153	733.311	-1.25319	0.485228	0.000524276	0.0140281	Ociad2	433904
ENSMUSG00000029186	3128.19	-0.615707	0.271658	0.0036471	0.043399	Pi4k2b	67073
ENSMUSG00000029246	1672.24	0.837603	0.41742	0.00334528	0.0413063	Ppat	231327
ENSMUSG00000029304	91895	-1.75431	0.773636	0.000756847	0.0175531	Spp1	20750
ENSMUSG00000029309	3.77339	0.219175	0.440404	0.00175799	0.0289329	Sparcl1	13602
ENSMUSG00000029311	1049.85	-2.03739	0.558657	1.12466e-05	0.0010746	Hsd17b11	114664
ENSMUSG00000029321	5.52004	-0.329575	0.635532	0.00360806	0.0431163	Slc10a6	75750
ENSMUSG00000029338	1868.91	0.895207	0.375161	0.00131913	0.0245264	Antxr2	71914
ENSMUSG00000029364	3312.47	-0.463408	0.168878	0.00201724	0.0314659	Wsb2	59043
ENSMUSG00000029377	338.031	4.92853	0.889179	1.11894e-09	7.17188e-07	Ereg	13874
ENSMUSG00000029378	549.465	-1.8904	0.544696	2.31884e-05	0.00183098	Areg	11839
ENSMUSG00000029380	10755.4	-0.990212	0.555691	0.00391634	0.0452732	Cxcl1	14825
ENSMUSG00000029401	1051.75	-0.814462	0.331465	0.00123185	0.0238405	Rilpl2	80291
ENSMUSG00000029414	1696.46	1.13228	0.447715	0.000685344	0.0164634	Kntc1	208628
ENSMUSG00000029415	2031.71	0.666274	0.31057	0.00419144	0.0472902	Sdad1	231452
ENSMUSG00000029417	23.5626	-6.90596	1.32068	2.43658e-08	8.15734e-06	Cxcl9	17329
ENSMUSG00000029419	47.2205	-1.32101	0.81094	0.00334484	0.0413063	Ajm1	381353
ENSMUSG00000029449	58.5663	-1.12275	0.680627	0.00409366	0.0465897	Rhof	23912
ENSMUSG00000029465	2605.58	-0.48122	0.191134	0.00322042	0.0405456	Arpc3	56378
ENSMUSG00000029468	476.913	1.56103	0.762767	0.00142146	0.0256975	P2rx7	18439
ENSMUSG00000029544	39.6727	1.21741	0.682993	0.00315109	0.0400301	Cabp1	29867
ENSMUSG00000029559	664.584	-0.777225	0.258459	0.000309867	0.0103333	2210016L21Rik	72357
ENSMUSG00000029605	364.108	-2.58593	0.782955	3.41064e-05	0.00233873	Oas1b	23961
ENSMUSG00000029617	2143.19	-0.363817	0.114115	0.000626412	0.015572	Ccz1	231874
ENSMUSG00000029622	9362.92	-0.496551	0.201077	0.00331123	0.0411018	Arpc1b	11867
ENSMUSG00000029641	18.328	1.938	1.1588	0.00232536	0.033944	Rasl11a	68895
ENSMUSG00000029687	2126.58	0.61454	0.253758	0.00258322	0.0358045	Ezh2	14056
ENSMUSG00000029755	11.392	6.21396	2.45049	5.66373e-06	0.000688485	Dlx5	13395
ENSMUSG00000029761	9203.96	0.869123	0.209094	3.27908e-06	0.000448916	Cald1	109624
ENSMUSG00000029762	1761.99	-0.901148	0.331044	0.000573293	0.0147796	Akr1b8	14187
ENSMUSG00000029771	81.4974	-2.15107	0.592017	1.1771e-05	0.00110655	Irf5	27056
ENSMUSG00000029780	795.957	-0.736577	0.264389	0.000654509	0.0160412	Nt5c3	107569
ENSMUSG00000029816	4579.92	3.09899	0.990898	5.59353e-05	0.00320627	Gpnmb	93695
ENSMUSG00000029864	101.068	2.57796	0.814938	6.2336e-05	0.00344706	Gstk1	76263
ENSMUSG00000029920	1469.55	0.750377	0.27825	0.000851343	0.0189152	Smarcad1	13990
ENSMUSG00000030031	121.787	1.29372	0.703152	0.00247797	0.035047	Kbtbd8	243574
ENSMUSG00000030067	2000.65	0.581208	0.171271	0.00014802	0.00621201	Foxp1	108655
ENSMUSG00000030074	467.98	6.40822	0.841062	1.09735e-15	7.73687e-12	Gxylt2	232313
ENSMUSG00000030137	17.2853	-2.65253	1.3494	0.00106101	0.0214038	Tuba8	53857
ENSMUSG00000030177	379.097	0.822848	0.364498	0.00220987	0.0329539	Ccdc77	67200
ENSMUSG00000030187	154.272	-1.30075	0.701767	0.00239233	0.0345637	Klra2	16633
ENSMUSG00000030200	6.91574	-2.27692	1.11807	0.00124866	0.0239555	Bcl2l14	66813
ENSMUSG00000030220	945.763	-1.79729	0.673569	0.000290337	0.0097914	Arhgdib	11857
ENSMUSG00000030254	1612.94	0.570166	0.250781	0.00430025	0.0480871	Rad18	58186
ENSMUSG00000030268	2787.67	1.12055	0.526659	0.00171343	0.0286845	Bcat1	12035
ENSMUSG00000030281	1259.16	-1.22737	0.455008	0.000384594	0.011418	Il17rc	171095
ENSMUSG00000030342	14352.1	-0.958836	0.305333	0.000133371	0.00577852	Cd9	12527
ENSMUSG00000030346	715.387	1.0785	0.542424	0.00245909	0.0349972	Rad51ap1	19362
ENSMUSG00000030468	85.0638	1.96112	0.940836	0.00134589	0.0247759	Siglecg	243958
ENSMUSG00000030523	4.58756	-0.0885433	0.33909	0.00287387	0.0379798	Trpm1	17364
ENSMUSG00000030538	640.906	-1.02535	0.195823	1.57216e-08	5.68435e-06	Cib1	23991
ENSMUSG00000030539	1781.04	-1.16796	0.272864	1.36779e-06	0.000232377	Sema4b	20352
ENSMUSG00000030584	120.768	1.66147	0.554165	0.000126825	0.00558067	Dpf1	29861
ENSMUSG00000030630	1094.28	-1.09651	0.600071	0.00310952	0.0397166	Fah	14085
ENSMUSG00000030681	2313.41	-1.16658	0.535873	0.0013689	0.0251012	Mvp	78388
ENSMUSG00000030688	414.425	-1.50318	0.504577	0.000140402	0.00597158	Stard10	56018
ENSMUSG00000030693	143.774	-1.49363	0.534352	0.000237619	0.00852586	Klk10	69540
ENSMUSG00000030726	835.998	0.40163	0.151396	0.00303193	0.0390085	Pold3	67967
ENSMUSG00000030805	1281.22	-0.531659	0.214861	0.00291355	0.0382459	Stx4a	20909
ENSMUSG00000030929	524.744	0.754314	0.307122	0.00160908	0.0276366	Eri2	71151
ENSMUSG00000030930	161.341	9.94584	2.61398	2.41573e-12	3.78491e-09	Chst15	77590
ENSMUSG00000030966	531.617	-1.31758	0.964371	0.00440901	0.0489432	Trim21	20821
ENSMUSG00000031075	33.9818	-1.6435	1.07595	0.00291918	0.0382459	Ano1	101772
ENSMUSG00000031133	15.7184	-1.55946	0.690607	0.000942326	0.0201635	Arhgef6	73341
ENSMUSG00000031325	134.601	4.39564	0.881923	2.83474e-08	9.08469e-06	4930519F16Rik	75106
ENSMUSG00000031355	182.08	-1.13324	0.409629	0.000337521	0.0107193	Arhgap6	11856
ENSMUSG00000031357	1294.38	-0.533536	0.221072	0.00338215	0.0416158	Syap1	67043
ENSMUSG00000031378	348.216	-0.998042	0.565216	0.00399915	0.0458392	Abcd1	11666
ENSMUSG00000031391	35.0392	-1.33715	0.6144	0.00124512	0.0239202	L1cam	16728
ENSMUSG00000031400	3750.35	-0.635099	0.284314	0.00369164	0.0437076	G6pdx	14381
ENSMUSG00000031465	333.105	1.45503	0.728487	0.00166164	0.0282298	Angpt2	11601
ENSMUSG00000031467	1589.21	0.799426	0.319508	0.00126899	0.0242467	Agpat5	52123
ENSMUSG00000031502	4167.3	4.71963	0.728151	3.52204e-12	4.96643e-09	Col4a1	12826
ENSMUSG00000031503	4701.52	4.55805	0.987522	1.26125e-07	3.35565e-05	Col4a2	12827
ENSMUSG00000031505	671.486	-0.594398	0.237507	0.0021697	0.0325479	Naxd	69225
ENSMUSG00000031523	175.514	1.43788	0.526887	0.000402828	0.0117361	Dlc1	50768
ENSMUSG00000031530	1834.58	1.36928	0.839484	0.00321336	0.0405291	Dusp4	319520
ENSMUSG00000031553	16.853	-1.19448	0.728774	0.00424095	0.0476128	Adam3	11497
ENSMUSG00000031586	66.0803	8.32972	1.28332	3.07074e-11	2.8867e-08	Rbpms	19663
ENSMUSG00000031627	938.734	-0.541931	0.231696	0.00390051	0.0451569	Irf2	16363
ENSMUSG00000031628	8883.49	-0.755554	0.283995	0.000980374	0.0206025	Casp3	12367
ENSMUSG00000031639	1851.46	-1.68482	0.728843	0.000720714	0.016979	Tlr3	142980
ENSMUSG00000031642	636.582	0.777546	0.280883	0.000642979	0.0158231	Sh3rf1	59009
ENSMUSG00000031708	5693.61	-0.643312	0.296061	0.00424884	0.0476458	Tecr	106529
ENSMUSG00000031712	250.874	-1.79218	0.535753	3.6786e-05	0.00244679	Il15	16168
ENSMUSG00000031725	10.6996	-0.23844	0.468185	0.00147148	0.0263084	Ces1f	234564
ENSMUSG00000031734	1306.07	-0.884458	0.452446	0.00359657	0.043052	Irx3	16373
ENSMUSG00000031740	25.6137	-1.81145	1.11221	0.002389	0.034551	Mmp2	17390
ENSMUSG00000031748	649.808	1.04824	0.456879	0.00132876	0.0245891	Gnao1	14681
ENSMUSG00000031750	764.945	-0.824949	0.401881	0.00329709	0.0410709	Il34	76527
ENSMUSG00000031753	3464.97	-0.94426	0.310019	0.000216109	0.00808318	Cog4	102339
ENSMUSG00000031760	171.924	-2.4464	1.42796	0.00248496	0.0350788	Mt3	17751
ENSMUSG00000031843	725.529	0.849458	0.31622	0.00070185	0.0166612	Mphosph6	68533
ENSMUSG00000031880	155.492	-0.935728	0.503843	0.00382761	0.0446798	Rrad	56437
ENSMUSG00000031934	125.47	-1.191	0.493067	0.000828653	0.018662	Panx1	55991
ENSMUSG00000031949	218.873	0.773302	0.334176	0.0021283	0.0321663	Adat1	30947
ENSMUSG00000031958	133.844	-2.28316	0.639753	1.50626e-05	0.00131157	Ldhd	52815
ENSMUSG00000031984	1600.72	0.704857	0.294334	0.00209335	0.0320324	2810004N23Rik	66523
ENSMUSG00000031995	87.1057	-2.35684	0.921264	0.00031101	0.0103343	St14	19143
ENSMUSG00000032014	254.898	1.85773	0.925786	0.00129594	0.0243445	Oaf	102644
ENSMUSG00000032036	14.4136	-2.72011	0.783984	2.62535e-05	0.00198625	Kirrel3	67703
ENSMUSG00000032051	361.169	-0.74288	0.215501	7.52882e-05	0.00401777	Fdx1	14148
ENSMUSG00000032056	22.5884	0.288252	0.559995	0.000599745	0.0151831	Btg4	56057
ENSMUSG00000032067	295.015	-0.824499	0.40769	0.00349942	0.0423565	Pts	19286
ENSMUSG00000032068	177.28	-2.80073	0.816062	2.10037e-05	0.00172194	Plet1	76509
ENSMUSG00000032103	411.12	0.631591	0.208134	0.000421795	0.0121135	Pus3	67049
ENSMUSG00000032131	10.9502	1.65286	0.975398	0.00270128	0.0367672	Abcg4	192663
ENSMUSG00000032178	3915.78	0.672981	0.247242	0.00095864	0.0203581	Ilf3	16201
ENSMUSG00000032232	1853.13	-1.11367	0.398278	0.000328458	0.0105557	Cgnl1	68178
ENSMUSG00000032251	82.3932	3.92218	1.05099	8.19176e-06	0.000895442	Irak1bp1	65099
ENSMUSG00000032258	201.728	3.15725	0.770713	1.66583e-06	0.000273138	Lca5	75782
ENSMUSG00000032267	970.367	0.779058	0.253665	0.000256414	0.0090112	Usp28	235323
ENSMUSG00000032289	273.313	-2.50008	0.620203	2.36965e-06	0.000355473	Thsd4	207596
ENSMUSG00000032313	11.1014	-1.94093	0.922884	0.001388	0.0253837	Tmem266	244886
ENSMUSG00000032314	2750.56	-0.725965	0.186639	1.41537e-05	0.00124738	Etfa	110842
ENSMUSG00000032333	270.827	-1.26932	0.476715	0.000405137	0.011779	Stoml1	69106
ENSMUSG00000032334	10.9734	-1.4121	0.980332	0.00416737	0.047187	Loxl1	16949
ENSMUSG00000032348	5109.56	-1.68716	0.559336	0.000110263	0.00509775	Gsta4	14860
ENSMUSG00000032359	258.825	-1.77675	0.693762	0.000381628	0.011377	Ctsh	13036
ENSMUSG00000032368	10.6818	4.8217	2.44295	0.000256897	0.0090112	Zic1	22771
ENSMUSG00000032440	2910.75	-0.844734	0.316121	0.000710609	0.0168408	Tgfbr2	21813
ENSMUSG00000032456	38.9781	3.83448	1.14335	3.04866e-05	0.00218219	Nmnat3	74080
ENSMUSG00000032507	83.0142	-1.17538	0.624493	0.00258993	0.0358045	Fbxl2	72179
ENSMUSG00000032508	959.201	-0.746465	0.21649	7.7446e-05	0.00405972	Myd88	17874
ENSMUSG00000032536	1171.4	-0.487776	0.161406	0.000693747	0.0165987	Trak1	67095
ENSMUSG00000032561	20.858	-2.00493	1.25677	0.00387734	0.0450737	Acp3	56318
ENSMUSG00000032562	13934.4	-0.826827	0.322112	0.000978411	0.0205919	Gnai2	14678
ENSMUSG00000032583	192.238	-0.580756	0.259514	0.0044124	0.0489432	Mon1a	72825
ENSMUSG00000032594	1530.37	-0.448974	0.183762	0.00441663	0.0489432	Ip6k1	27399
ENSMUSG00000032599	780.984	-0.631597	0.249631	0.00180617	0.0294778	Ip6k2	76500
ENSMUSG00000032602	750.411	-0.88882	0.311799	0.000393975	0.0115258	Slc25a20	57279
ENSMUSG00000032641	122.042	1.16952	0.403848	0.00025452	0.00898024	Gpr19	14760
ENSMUSG00000032715	1385.9	1.79926	0.819477	0.000904094	0.019579	Trib3	228775
ENSMUSG00000032718	188.265	-1.44187	0.386751	1.12697e-05	0.0010746	Mansc1	67729
ENSMUSG00000032754	1128.95	-0.919589	0.362067	0.000871203	0.0191055	Slc8b1	170756
ENSMUSG00000032763	539.994	-0.867103	0.427293	0.00293866	0.0384042	Ilvbl	216136
ENSMUSG00000032782	525.44	0.655329	0.298698	0.00389829	0.0451569	Cntrob	216846
ENSMUSG00000032849	91.8217	4.01783	1.1003	8.35117e-06	0.000897376	Abcc4	239273
ENSMUSG00000032860	317.226	-0.946047	0.307713	0.000181591	0.00723337	P2ry2	18442
ENSMUSG00000032869	792.351	0.631932	0.233356	0.00113881	0.0226175	Psmf1	228769
ENSMUSG00000032925	8.07173	2.13934	1.40306	0.00286587	0.0379162	Itgbl1	223272
ENSMUSG00000032959	6400.16	-0.815688	0.278985	0.00036448	0.0112462	Pebp1	23980
ENSMUSG00000033068	412.638	1.27305	0.340714	1.24511e-05	0.00115588	Entpd6	12497
ENSMUSG00000033096	830.939	0.516013	0.194409	0.00195212	0.0308251	Apmap	71881
ENSMUSG00000033213	130.84	-3.2144	0.882604	9.22444e-06	0.000935783	AA467197	433470
ENSMUSG00000033364	1352.63	0.971864	0.2533	1.25417e-05	0.00115588	Usp37	319651
ENSMUSG00000033389	72.1793	3.42328	1.15132	0.000428314	0.0122337	Arhgap44	216831
ENSMUSG00000033427	21.6769	-1.2323	0.680318	0.00273953	0.0370165	Upb1	103149
ENSMUSG00000033684	2804.33	-0.843374	0.305471	0.000517303	0.0139206	Qsox1	104009
ENSMUSG00000033685	5981.88	-1.22876	0.454607	0.00036887	0.0113075	Ucp2	22228
ENSMUSG00000033706	1407.3	0.759456	0.337273	0.00249857	0.0351966	Smyd5	232187
ENSMUSG00000033721	483.662	-0.969548	0.375444	0.000696153	0.0165992	Vav3	57257
ENSMUSG00000033762	389.365	1.08508	0.49918	0.00167475	0.0283842	Recql4	79456
ENSMUSG00000033855	979.77	0.867814	0.305257	0.00042945	0.0122337	Ston1	77057
ENSMUSG00000033938	1948.31	-0.827495	0.379115	0.00255751	0.0355305	Ndufb7	66916
ENSMUSG00000034023	1007.43	0.883426	0.376498	0.0015028	0.0266553	Fancd2	211651
ENSMUSG00000034071	10.5263	4.01768	2.3646	0.000736909	0.0172039	Zfp551	619331
ENSMUSG00000034121	50.8062	6.28857	2.40727	3.26567e-06	0.000448916	Mks1	380718
ENSMUSG00000034173	68.8495	1.19806	0.535065	0.00129756	0.0243445	Zbed5	71970
ENSMUSG00000034209	17.9985	-1.72049	0.730279	0.000739803	0.0172429	Rasl10a	75668
ENSMUSG00000034226	139.313	-1.66858	0.766206	0.000985432	0.0206166	Rhov	228543
ENSMUSG00000034278	233.888	-0.704206	0.248061	0.000620441	0.0154876	Dnajc17	69408
ENSMUSG00000034438	33.7679	-2.20324	1.2611	0.00173403	0.0287614	Gbp8	76074
ENSMUSG00000034457	136.839	-1.53977	0.900257	0.00268941	0.0367494	Eda2r	245527
ENSMUSG00000034485	3079.36	-0.79326	0.225798	5.73426e-05	0.0032546	Uaca	72565
ENSMUSG00000034587	105.578	1.0989	0.397653	0.000381609	0.011377	8430429K09Rik	71523
ENSMUSG00000034617	534.524	0.693774	0.266155	0.0012664	0.02423	Mtrr	210009
ENSMUSG00000034667	3763.44	0.708864	0.328455	0.00344711	0.0419218	Xpot	73192
ENSMUSG00000034687	50.4792	-1.91491	0.965299	0.0019146	0.030492	Fras1	231470
ENSMUSG00000034731	28.0921	4.3708	1.26427	1.75187e-05	0.00149716	Dgkh	380921
ENSMUSG00000034855	2141.77	-3.71238	0.564343	2.11095e-12	3.72082e-09	Cxcl10	15945
ENSMUSG00000034872	27.8226	-2.90087	0.793014	1.06316e-05	0.00104836	Gipc3	209047
ENSMUSG00000034917	20.0884	-1.73083	0.774364	0.000884453	0.0192518	Tjp3	27375
ENSMUSG00000034928	1887.61	0.543335	0.235097	0.00399922	0.0458392	Rnf44	105239
ENSMUSG00000035024	2131.23	0.882637	0.364878	0.00132016	0.0245264	Ncapd3	78658
ENSMUSG00000035042	804.387	-2.13169	0.606499	1.78043e-05	0.0015124	Ccl5	20304
ENSMUSG00000035112	94.682	-0.944587	0.542217	0.00455027	0.0498012	Wnk4	69847
ENSMUSG00000035125	300.661	0.976994	0.287541	6.03982e-05	0.00335305	Gcfc2	330361
ENSMUSG00000035164	176.902	0.301757	0.592349	0.000361429	0.0111854	Zc3h12c	244871
ENSMUSG00000035242	2126.03	-0.747194	0.321642	0.0022256	0.0331046	Oaz1	18245
ENSMUSG00000035357	563.672	-1.62066	0.572341	0.000206041	0.00782076	Pdzrn3	55983
ENSMUSG00000035373	477.356	-0.243252	0.474077	0.00193844	0.0306434	Ccl7	20306
ENSMUSG00000035378	439.891	0.663194	0.278646	0.00245773	0.0349972	Shq1	72171
ENSMUSG00000035385	4131.3	-1.71205	0.915134	0.00168784	0.0284691	Ccl2	20296
ENSMUSG00000035517	2033.27	-1.6924	0.374968	3.43585e-07	7.94244e-05	Tdrd7	100121
ENSMUSG00000035539	16.4082	-2.15888	0.7372	0.00015913	0.00656707	Ccdc180	381522
ENSMUSG00000035629	2143.13	0.810944	0.37741	0.00273481	0.0370092	Rubcn	100502698
ENSMUSG00000035642	88.7251	-0.965052	0.447043	0.00205531	0.0318291	Aamdc	66273
ENSMUSG00000035735	792.102	-0.851481	0.326374	0.000842709	0.0188321	Dagla	269060
ENSMUSG00000035783	25.5665	1.93787	2.36252	0.00411243	0.0467656	Acta2	11475
ENSMUSG00000035834	414.219	0.867483	0.306069	0.000445391	0.0125609	Polr3g	67486
ENSMUSG00000035835	78.6971	1.29738	0.895691	0.00446948	0.0492762	Plppr3	216152
ENSMUSG00000035852	11.4249	-0.22216	0.444081	0.00290274	0.0382459	Misp	78906
ENSMUSG00000035877	298.731	0.836041	0.249134	8.9367e-05	0.00440818	Zhx3	320799
ENSMUSG00000036030	98.9419	2.95199	0.771844	5.18353e-06	0.00064684	Prtg	235472
ENSMUSG00000036086	334.006	0.929496	0.244258	1.40791e-05	0.00124738	Zranb3	226409
ENSMUSG00000036136	222.973	-0.748302	0.351062	0.00348038	0.0422348	Fam110c	104943
ENSMUSG00000036138	777.397	-1.33886	0.448716	0.000150526	0.00626125	Acaa1a	113868
ENSMUSG00000036186	157.976	-0.98759	0.527733	0.00340525	0.0416819	Dipk1b	56279
ENSMUSG00000036202	2866.18	1.01413	0.465809	0.00181927	0.0296231	Rif1	51869
ENSMUSG00000036208	608.905	1.05377	0.358501	0.000232718	0.008458	Nepro	212547
ENSMUSG00000036249	523.165	-1.14459	0.394356	0.000233411	0.00846099	Rbm43	71684
ENSMUSG00000036256	273.478	0.225091	0.452752	0.000471475	0.0131558	Igfbp7	29817
ENSMUSG00000036327	767.907	0.820214	0.281293	0.000389315	0.011418	Qsox2	227638
ENSMUSG00000036533	523.147	1.16504	0.372037	0.000112814	0.0051426	Cdc42ep3	260409
ENSMUSG00000036553	11.8438	-1.89303	0.956735	0.00150026	0.0266438	Sh3tc1	231147
ENSMUSG00000036585	101.428	-1.20078	0.717816	0.00394777	0.0454428	Fgf1	14164
ENSMUSG00000036617	187.991	-1.20162	0.402257	0.000171514	0.00692984	Etl4	208618
ENSMUSG00000036646	2611.88	0.466865	0.14306	0.000341956	0.0108064	Man1b1	227619
ENSMUSG00000036693	3290.75	0.842562	0.384824	0.00220509	0.0329385	Nop14	75416
ENSMUSG00000036764	94.7219	-0.850497	0.435148	0.00382628	0.0446798	Dnajc12	30045
ENSMUSG00000036833	395.948	-0.792536	0.312343	0.0011535	0.022794	Pnpla7	241274
ENSMUSG00000036882	43.9525	1.33364	0.592805	0.00110523	0.0221691	Arhgap33	233071
ENSMUSG00000036894	1632.55	-0.670101	0.30418	0.00358772	0.0430325	Rap2b	74012
ENSMUSG00000036912	40.5719	-1.66707	1.10201	0.00296765	0.0386398	Piwil4	330890
ENSMUSG00000036972	24.7506	4.15486	1.56505	0.000153956	0.00638508	Zic4	22774
ENSMUSG00000036986	2781.68	-1.47395	0.548533	0.000326873	0.0105474	Pml	18854
ENSMUSG00000037013	2130.66	0.608863	0.193159	0.000309978	0.0103333	Ss18	268996
ENSMUSG00000037031	468.466	-1.39529	0.34973	3.88369e-06	0.000520705	Tspan15	70423
ENSMUSG00000037075	2539.32	1.01019	0.407431	0.000887853	0.0192906	Rnf139	75841
ENSMUSG00000037085	596.061	1.62992	0.365101	4.62168e-07	9.87429e-05	Trmt12	68260
ENSMUSG00000037119	5279.84	0.804387	0.37386	0.00282645	0.0376845	Fam91a1	210998
ENSMUSG00000037185	1050.65	1.03789	0.542683	0.00296201	0.038602	Krt80	74127
ENSMUSG00000037188	6.80928	-0.148087	0.372247	0.00425065	0.0476458	Grhl3	230824
ENSMUSG00000037211	242.054	1.99642	0.763259	0.000318934	0.0104019	Spry1	24063
ENSMUSG00000037287	430.673	6.19909	1.14378	1.83365e-09	1.03554e-06	Tbcel	272589
ENSMUSG00000037315	669.063	0.602671	0.212921	0.00085759	0.0189337	Jade3	382207
ENSMUSG00000037316	817.552	0.528647	0.179562	0.000784794	0.0179358	Bag4	67384
ENSMUSG00000037343	2048.17	0.959533	0.371263	0.000719351	0.016979	Taf2	319944
ENSMUSG00000037349	208.875	-0.735886	0.322305	0.00243536	0.0348659	Nudt22	68323
ENSMUSG00000037362	328.217	4.58886	0.871831	5.24465e-09	2.24106e-06	Ccn3	18133
ENSMUSG00000037405	18.241	-2.18536	0.653754	3.48296e-05	0.00233873	Icam1	15894
ENSMUSG00000037416	2388.65	0.94814	0.336741	0.000388296	0.011418	Dmxl1	240283
ENSMUSG00000037419	1928.2	-1.26367	0.413248	0.000133593	0.00577852	Endod1	71946
ENSMUSG00000037434	1017.85	1.10739	0.661118	0.00400171	0.0458392	Slc30a1	22782
ENSMUSG00000037440	62.2749	-3.0139	1.15639	0.000235652	0.00847685	Vnn1	22361
ENSMUSG00000037443	899.714	0.542181	0.214114	0.002467	0.0349972	Cep85	70012
ENSMUSG00000037474	1935.01	1.33293	0.396385	4.53715e-05	0.0028309	Dtl	76843
ENSMUSG00000037487	8534.74	0.687142	0.279685	0.00199453	0.0312393	Ubr5	70790
ENSMUSG00000037503	4874.31	0.660684	0.264684	0.00183851	0.0297644	Fam168b	214469
ENSMUSG00000037525	116.24	0.856493	0.402475	0.00269477	0.0367494	Bcdin3d	75284
ENSMUSG00000037553	1369.92	-0.759124	0.320931	0.00187309	0.0300732	Zdhhc18	503610
ENSMUSG00000037579	5.46656	-3.05746	1.18915	0.00040939	0.0118295	Kcnh3	16512
ENSMUSG00000037656	2513.98	0.408018	0.163389	0.00454886	0.0498012	Slc20a2	20516
ENSMUSG00000037669	1208.5	0.630119	0.205579	0.000381033	0.011377	Ldah	68832
ENSMUSG00000037816	488.934	-1.27434	0.547523	0.000940004	0.0201444	Fbxw17	109082
ENSMUSG00000037855	498.866	-1.01853	0.497504	0.00225646	0.0334287	Zfp365	216049
ENSMUSG00000037860	95.0224	4.17429	0.968205	6.11267e-07	0.000123135	Aim2	383619
ENSMUSG00000037921	1217.07	-1.48983	1.07877	0.00371842	0.0439512	Ddx60	234311
ENSMUSG00000037973	11.9036	-1.42335	0.928888	0.00362889	0.0432552	Itprid1	232016
ENSMUSG00000037997	878.584	-1.53584	0.734222	0.00127247	0.0242803	Parp11	101187
ENSMUSG00000038037	197.207	-1.22347	0.317982	8.26388e-06	0.000896377	Socs1	12703
ENSMUSG00000038058	147.834	-1.39006	0.990186	0.00399625	0.0458392	Nod1	107607
ENSMUSG00000038067	2204.02	-2.14808	0.444808	5.96062e-08	1.68101e-05	Csf3	12985
ENSMUSG00000038070	182.639	4.1305	0.948612	4.87218e-07	0.000102047	Cntln	338349
ENSMUSG00000038084	2898.47	0.585296	0.226474	0.00172189	0.0286845	Opa1	74143
ENSMUSG00000038094	187.822	2.37479	1.09104	0.000764252	0.0176378	Atp13a4	224079
ENSMUSG00000038116	2527.66	0.801941	0.206773	1.32088e-05	0.00120166	Phf20	228829
ENSMUSG00000038121	1766.55	0.777561	0.276803	0.000569889	0.0147796	Fam210a	108654
ENSMUSG00000038127	4499.11	0.503654	0.18801	0.00190125	0.0303962	Ccdc50	67501
ENSMUSG00000038167	180.787	-1.56894	1.00424	0.0029149	0.0382459	Plekhg6	213522
ENSMUSG00000038180	61.1502	1.44169	0.591016	0.00067041	0.0162936	Spag4	245865
ENSMUSG00000038233	10.5022	5.4783	2.50343	8.59414e-05	0.00429951	Gask1a	245050
ENSMUSG00000038242	44.8224	7.28485	1.23369	1.24327e-09	7.6223e-07	Aox4	71872
ENSMUSG00000038305	85.3651	-2.54336	1.17427	0.000763312	0.0176378	Spats2l	67198
ENSMUSG00000038331	477.749	1.16445	0.311873	1.37167e-05	0.00123987	Satb2	212712
ENSMUSG00000038369	2467.28	0.887591	0.263811	8.18748e-05	0.00421234	Ncoa6	56406
ENSMUSG00000038383	794.206	0.509407	0.206297	0.00326147	0.0407712	Pigu	228812
ENSMUSG00000038456	931.427	2.41282	0.730469	3.55012e-05	0.00237253	Dennd2a	209773
ENSMUSG00000038473	6.85299	0.311142	0.602722	0.00185158	0.0299074	Nos1ap	70729
ENSMUSG00000038486	425.78	1.94552	0.680651	0.000164017	0.00670379	Sv2a	64051
ENSMUSG00000038507	2730.38	-1.25304	0.722258	0.00299119	0.0388386	Parp12	243771
ENSMUSG00000038539	2102.73	1.29721	0.506888	0.000540008	0.0142864	Atf5	107503
ENSMUSG00000038576	69.474	-1.38459	0.68501	0.00163742	0.027987	Susd4	96935
ENSMUSG00000038608	92.5386	-4.08569	0.758322	4.897e-09	2.15789e-06	Dock10	210293
ENSMUSG00000038671	544.436	0.842584	0.337391	0.00117156	0.0230406	Arfrp1	76688
ENSMUSG00000038685	1128.62	1.01282	0.539488	0.00323037	0.0405554	Rtel1	269400
ENSMUSG00000038765	71.1881	5.82051	1.04585	1.83594e-09	1.03554e-06	Lmx1b	16917
ENSMUSG00000038793	50.9276	-1.31282	0.763776	0.00292398	0.0382478	Lefty1	13590
ENSMUSG00000038848	2420.46	0.615172	0.24089	0.00183187	0.0297252	Ythdf1	228994
ENSMUSG00000038861	1506.81	-0.382922	0.141404	0.00274819	0.0370834	Pi4kb	107650
ENSMUSG00000038884	233.242	-1.71412	0.792919	0.000996408	0.0206927	Shfl	319278
ENSMUSG00000038914	2258	0.723046	0.338364	0.00368402	0.0436541	Dido1	23856
ENSMUSG00000039069	273.919	0.852764	0.302264	0.000469066	0.0131236	Mtg2	52856
ENSMUSG00000039108	1478.7	0.680758	0.16819	8.98044e-06	0.000927975	Lsm14b	241846
ENSMUSG00000039109	13.8715	4.0373	1.16324	2.63251e-05	0.00198625	F13a1	74145
ENSMUSG00000039116	251.726	-1.02129	0.473901	0.00186466	0.0300497	Adgrg6	215798
ENSMUSG00000039117	678.336	0.854405	0.3071	0.000537685	0.0142517	Taf4	228980
ENSMUSG00000039131	682.776	-1.25798	0.356817	2.65067e-05	0.00198814	Gipc2	54120
ENSMUSG00000039137	208.88	1.00337	0.35619	0.000368047	0.0113068	Whrn	73750
ENSMUSG00000039156	1909.31	-0.83718	0.31751	0.000844925	0.0188517	Stim2	116873
ENSMUSG00000039195	1433.97	-1.76015	0.591259	0.000124087	0.00551971	Bbln	73737
ENSMUSG00000039206	236.034	-0.786694	0.390454	0.00385736	0.0449265	Daglb	231871
ENSMUSG00000039232	447.049	-0.919264	0.490112	0.0037471	0.0442129	Stx11	74732
ENSMUSG00000039246	130.509	4.58452	1.03922	6.25702e-07	0.000124268	Lyplal1	226791
ENSMUSG00000039252	51.045	-3.4804	0.813045	9.05138e-07	0.000167939	Lgi2	246316
ENSMUSG00000039262	10659.4	0.766717	0.223776	9.56857e-05	0.0046027	Prrc2b	227723
ENSMUSG00000039285	1823.97	-0.870917	0.277338	0.0001651	0.00672855	Azi2	27215
ENSMUSG00000039349	28.8492	-0.21436	0.435669	0.00208105	0.0319661	C130074G19Rik	226777
ENSMUSG00000039377	48.2277	0.373185	0.769992	0.00294836	0.0384596	Hlx	15284
ENSMUSG00000039396	343.131	0.892446	0.461553	0.00365816	0.0434572	Neil3	234258
ENSMUSG00000039463	609.704	0.733517	0.332274	0.00301473	0.0389374	Slc9a8	77031
ENSMUSG00000039480	506.799	-0.447993	0.181336	0.00408458	0.046524	Nt5dc1	319638
ENSMUSG00000039501	2443.68	-1.38371	0.612223	0.00104238	0.0212714	Znfx1	98999
ENSMUSG00000039512	1719.71	0.914564	0.364011	0.000978355	0.0205919	Bltp3a	224648
ENSMUSG00000039518	553.464	1.35059	0.566114	0.0007483	0.0173835	Cdsn	386463
ENSMUSG00000039616	434.222	-1.4189	0.453905	8.83301e-05	0.00438571	Mocos	68591
ENSMUSG00000039671	1393.5	0.605171	0.164331	4.73808e-05	0.00290485	Zmynd8	228880
ENSMUSG00000039682	5214.35	-0.462734	0.168109	0.0016966	0.0285827	Lap3	66988
ENSMUSG00000039697	1050.04	-0.862366	0.315936	0.00058942	0.0151039	Ncoa7	211329
ENSMUSG00000039699	18.346	-2.96019	1.16607	0.00032015	0.0104019	Batf2	74481
ENSMUSG00000039725	240.43	0.504464	0.181618	0.00140892	0.0255928	Trp53rka	381406
ENSMUSG00000039742	51.1698	1.36845	0.713515	0.00212153	0.0321567	Garin1b	330277
ENSMUSG00000039745	489.657	-1.24592	0.369928	4.72969e-05	0.00290485	Htatip2	53415
ENSMUSG00000039753	2500.47	-0.896063	0.304958	0.000319729	0.0104019	Fbxl5	242960
ENSMUSG00000039804	1099.05	0.823286	0.279439	0.000349454	0.0109503	Ncoa5	228869
ENSMUSG00000039826	498.317	0.667521	0.27414	0.0020948	0.0320324	Trub2	227682
ENSMUSG00000039842	1212.03	0.609572	0.235886	0.00173445	0.0287614	Mcph1	244329
ENSMUSG00000039873	120.435	1.26934	0.628033	0.0018642	0.0300497	Neurl2	415115
ENSMUSG00000039891	39.3978	2.40562	1.0398	0.00168394	0.0284375	Txlnb	378431
ENSMUSG00000039929	669.859	1.22425	0.630215	0.00219065	0.0327923	Urb1	207932
ENSMUSG00000039985	608.828	0.726731	0.260789	0.000696883	0.0165992	Sinhcaf	56306
ENSMUSG00000039994	893.676	0.781884	0.378814	0.00355927	0.0428236	Timeless	21853
ENSMUSG00000039997	5582.99	-1.89807	0.71974	0.000299517	0.0100321	Ifi203	15950
ENSMUSG00000040033	2125.25	-2.10964	0.607307	2.05896e-05	0.00171239	Stat2	20847
ENSMUSG00000040043	1679.9	-0.738074	0.296436	0.00147578	0.0263084	Rbms2	56516
ENSMUSG00000040187	319.217	-1.13827	0.616537	0.00291919	0.0382459	Bmal2	272322
ENSMUSG00000040189	28.6368	0.325761	0.62482	0.00340211	0.0416795	Odad1	211535
ENSMUSG00000040209	957.584	1.21238	0.342047	2.63406e-05	0.00198625	Zfp704	170753
ENSMUSG00000040270	84.7329	1.75953	0.648353	0.000274129	0.00938228	Bach2	12014
ENSMUSG00000040296	4214.19	-1.24683	0.625285	0.00193807	0.0306434	Rigi	230073
ENSMUSG00000040380	28.4482	0.293083	0.550943	0.00406184	0.0463399	Cbln3	56410
ENSMUSG00000040385	10882.8	-0.565037	0.242903	0.00387634	0.0450737	Ppp1ca	19045
ENSMUSG00000040525	28.6698	-1.62447	0.778054	0.00123853	0.0238554	Cblc	80794
ENSMUSG00000040537	20.2879	2.30087	1.3494	0.00215661	0.0324896	Adam22	11496
ENSMUSG00000040648	1666.83	0.874588	0.358986	0.00122273	0.0237816	Ppip5k2	227399
ENSMUSG00000040722	246.273	-0.581906	0.241071	0.0028408	0.0377752	Scamp5	56807
ENSMUSG00000040771	393.135	0.85532	0.310606	0.000568591	0.0147796	Oard1	106821
ENSMUSG00000041035	352.962	-0.700904	0.276433	0.00145565	0.0262147	Dpcd	226162
ENSMUSG00000041057	4922.68	0.707811	0.342899	0.00423919	0.0476128	Wdr43	72515
ENSMUSG00000041130	1870.89	0.639125	0.281007	0.00339081	0.0416288	Zfp598	213753
ENSMUSG00000041147	1617.5	1.19096	0.437458	0.000386537	0.011418	Brca2	12190
ENSMUSG00000041216	11.4483	-0.2781	0.5389	0.000591974	0.0151039	Clvs1	74438
ENSMUSG00000041235	681.396	1.9101	0.51441	9.8303e-06	0.000976177	Chd7	320790
ENSMUSG00000041263	357.754	-0.836871	0.285223	0.00033856	0.0107282	Rusc1	72296
ENSMUSG00000041406	861.005	0.665125	0.273193	0.00215209	0.0324563	Firrm	381306
ENSMUSG00000041556	555.337	-1.5106	0.770042	0.00164426	0.028002	Fbxo2	230904
ENSMUSG00000041571	2680.34	-0.91311	0.344342	0.000662338	0.0161585	Selenow	20364
ENSMUSG00000041577	117.201	-3.16549	1.07755	9.30818e-05	0.00451717	Prelp	116847
ENSMUSG00000041607	74.0628	-1.24036	0.665268	0.00254417	0.0354466	Mbp	17196
ENSMUSG00000041617	13.4406	1.79466	0.844017	0.00128609	0.0243392	Ccdc74a	72315
ENSMUSG00000041695	166.804	2.84399	0.753941	6.33868e-06	0.000744848	Kcnj2	16518
ENSMUSG00000041718	496.103	0.893544	0.352872	0.000981969	0.0206053	Alg13	67574
ENSMUSG00000041827	3387.07	-2.34843	0.435445	2.74702e-09	1.33571e-06	Oasl1	231655
ENSMUSG00000041966	311.054	0.741937	0.209207	5.36865e-05	0.00314121	Dcaf17	75763
ENSMUSG00000042078	22.96	3.14748	1.59026	0.00105708	0.0213935	Svop	68666
ENSMUSG00000042079	5607.07	0.481813	0.187292	0.00277998	0.0373338	Hnrnpf	98758
ENSMUSG00000042156	92.0903	2.68096	0.699477	6.17303e-06	0.000731479	Dzip1	66573
ENSMUSG00000042197	1580.68	0.553929	0.149788	5.29532e-05	0.00311122	Zfp451	98403
ENSMUSG00000042198	359.265	-0.697041	0.241866	0.000556232	0.014557	Chchd7	66433
ENSMUSG00000042215	1298.73	0.756089	0.262403	0.00048126	0.01324	Bag2	213539
ENSMUSG00000042228	375.828	-0.781989	0.196398	8.88107e-06	0.000927644	Lyn	17096
ENSMUSG00000042312	331.261	-1.274	0.509269	0.000617148	0.0154847	S100a13	20196
ENSMUSG00000042349	620.562	-1.19945	0.389999	0.000127275	0.00558067	Ikbke	56489
ENSMUSG00000042429	194.29	-1.23688	0.420275	0.000194221	0.00752393	Adora1	11539
ENSMUSG00000042548	2878.01	0.912594	0.238993	1.31287e-05	0.00120166	Asxl1	228790
ENSMUSG00000042549	119.251	2.08471	0.621927	3.39794e-05	0.00233873	Map2k3os	24082
ENSMUSG00000042642	471.506	-0.599086	0.267988	0.00403859	0.0461867	Flad1	319945
ENSMUSG00000042647	84.1718	1.85266	0.754464	0.000505873	0.0136916	Acad12	338350
ENSMUSG00000042659	411.938	2.24087	0.835222	0.000240221	0.00858167	Arrdc4	66412
ENSMUSG00000042677	2275.9	-0.730596	0.332129	0.00300654	0.0389374	Zc3h12a	230738
ENSMUSG00000042726	1257.58	-1.86259	0.609735	9.18008e-05	0.00449473	Trafd1	231712
ENSMUSG00000042734	36.1442	-0.252739	0.498789	6.76402e-05	0.00369688	Ttc9	69480
ENSMUSG00000042842	465.654	-2.4716	0.825963	9.386e-05	0.0045326	Serpinb6b	20708
ENSMUSG00000042961	96.6122	-0.900737	0.40381	0.00198836	0.0311879	Egflam	268780
ENSMUSG00000043029	22.0332	3.38259	1.15765	0.000109835	0.00509467	Trpv3	246788
ENSMUSG00000043067	7579.49	-0.869656	0.289446	0.000270026	0.00930961	Dpy19l1	244745
ENSMUSG00000043073	37.407	-3.76938	0.733503	1.32796e-08	5.20154e-06	Usp17le	625530
ENSMUSG00000043263	47.1038	-4.37609	0.803687	2.44227e-09	1.2755e-06	Ifi209	236312
ENSMUSG00000043333	248.483	-1.27751	0.383318	5.2764e-05	0.00311122	Rhbdl2	230726
ENSMUSG00000043398	29.8072	2.32246	0.668092	2.22744e-05	0.00179481	Gpr135	238252
ENSMUSG00000043753	15.6539	2.54618	1.38264	0.00174217	0.0288278	Dmrta1	242523
ENSMUSG00000043924	10.5625	-2.13739	0.900118	0.000590306	0.0151039	Ncmap	230822
ENSMUSG00000043953	164.613	-3.40632	0.949238	1.07223e-05	0.00104997	Ccrl2	54199
ENSMUSG00000044005	98.5654	1.24348	0.53327	0.000994893	0.0206927	Gls2	216456
ENSMUSG00000044026	799.283	1.13	0.56201	0.00219328	0.0327968	Slc35g1	240660
ENSMUSG00000044041	62.5054	-2.53885	0.757407	2.96896e-05	0.00215801	Krt13	16663
ENSMUSG00000044083	8.49003	2.51903	1.27562	0.00130717	0.0244138	Efcab8	100504221
ENSMUSG00000044217	1540.63	-1.30205	0.518001	0.000573324	0.0147796	Aqp5	11830
ENSMUSG00000044229	69.8559	0.986266	0.397532	0.000948443	0.020233	Nxpe4	244853
ENSMUSG00000044303	2158.24	-0.69823	0.317626	0.00340982	0.0417015	Cdkn2a	12578
ENSMUSG00000044340	646.609	0.549491	0.173907	0.000361714	0.0111854	Phlpp1	98432
ENSMUSG00000044583	44.2042	2.53214	0.958722	0.000262226	0.0091526	Tlr7	170743
ENSMUSG00000044703	20.1036	-0.193426	0.414943	0.000503093	0.0136479	Phf11a	219131
ENSMUSG00000044716	15.6503	-3.20096	1.13908	0.000148633	0.00621919	Dok7	231134
ENSMUSG00000044734	19.0512	-2.98092	1.31039	0.00055643	0.014557	Serpinb1a	66222
ENSMUSG00000044763	938.187	0.668606	0.267211	0.00181177	0.029535	Trmt10c	52575
ENSMUSG00000044783	6204.44	0.712181	0.260645	0.000927771	0.0199125	Hjurp	212427
ENSMUSG00000044783	6204.44	0.712181	0.260645	0.000927771	0.0199125	Hjurp	381280
ENSMUSG00000045165	84.7372	3.13223	0.780282	2.33191e-06	0.000353573	AI467606	101602
ENSMUSG00000045394	41.9714	-0.203339	0.42361	0.00172298	0.0286845	Epcam	17075
ENSMUSG00000045441	37.2101	-3.15732	1.10857	0.000407542	0.0118003	Gprin3	243385
ENSMUSG00000045573	13.8791	-2.88114	1.31597	0.000694504	0.0165987	Penk	18619
ENSMUSG00000045608	6.05214	-0.166686	0.389216	0.000343328	0.0108064	Dbx2	223843
ENSMUSG00000045620	7.25684	-1.55826	0.860985	0.0026999	0.0367672	Cimap1c	382075
ENSMUSG00000045624	1803.16	0.702754	0.260854	0.000966066	0.0204542	Esf1	66580
ENSMUSG00000045629	464.46	2.04193	0.468173	6.34899e-07	0.000124343	Sh3tc2	225608
ENSMUSG00000045636	108.011	-1.34555	0.752406	0.00258811	0.0358045	Mtus1	102103
ENSMUSG00000045751	701.043	0.779523	0.33418	0.00202122	0.031493	Mms22l	212377
ENSMUSG00000045790	201.457	-0.969633	0.560726	0.00455063	0.0498012	Ccdc149	100503884
ENSMUSG00000045932	2256.68	-1.88959	0.631139	0.000108625	0.00508876	Ifit2	15958
ENSMUSG00000045934	978.139	-1.18976	0.470049	0.000631365	0.0156203	Mtmr11	194126
ENSMUSG00000045954	312.193	-1.40064	0.891729	0.00328331	0.0409717	Cavin2	20324
ENSMUSG00000046005	8.3832	0.259121	0.492101	0.00174386	0.0288278	D830044D21Rik	NA
ENSMUSG00000046020	1297.23	0.781274	0.220716	5.53996e-05	0.00319751	Pofut1	140484
ENSMUSG00000046111	1817.05	0.884725	0.35096	0.000973641	0.0205597	Cep295	319675
ENSMUSG00000046352	46.664	-0.086943	0.338501	0.00152676	0.0269447	Gjb2	14619
ENSMUSG00000046435	6.07346	-2.6432	1.26103	0.00114464	0.0226693	Pramel24	277666
ENSMUSG00000046711	2797.88	-0.717369	0.185382	1.53785e-05	0.00133038	Hmga1	15361
ENSMUSG00000046798	3106.37	0.738259	0.248324	0.00038086	0.011377	Cldn12	64945
ENSMUSG00000046805	62.2824	-0.129868	0.360406	0.00272718	0.0369688	Mpeg1	17476
ENSMUSG00000046808	221.652	2.37176	0.772451	7.64997e-05	0.0040281	Atp10d	231287
ENSMUSG00000046814	521.02	-2.41817	0.487109	3.18465e-08	9.97926e-06	Gchfr	320415
ENSMUSG00000047098	1058.56	-1.38959	0.477368	0.000185896	0.00734263	Rnf31	268749
ENSMUSG00000047180	178.871	-2.60589	0.562119	1.5683e-07	4.0953e-05	Neurl3	214854
ENSMUSG00000047193	598.408	0.991413	0.395887	0.000869426	0.0190962	Dync2h1	110350
ENSMUSG00000047205	379.969	-1.10805	0.561343	0.00232924	0.0339654	Dusp18	75219
ENSMUSG00000047261	19.888	-3.26764	0.869107	7.00033e-06	0.000809112	Gap43	14432
ENSMUSG00000047281	27.8371	-1.33589	0.586582	0.00105746	0.0213935	Sfn	55948
ENSMUSG00000047515	17.7664	1.38208	0.775997	0.00294726	0.0384596	BC049715	320135
ENSMUSG00000047562	470.549	4.36164	1.04888	1.051e-06	0.000191922	Mmp10	17384
ENSMUSG00000047747	47.342	2.75321	0.907685	8.50228e-05	0.00428181	Rnf150	330812
ENSMUSG00000047988	15.2198	2.04687	1.0199	0.00154685	0.0270959	4933428G20Rik	NA
ENSMUSG00000048027	1174.93	-0.790088	0.381312	0.00344063	0.0419055	Rgmb	68799
ENSMUSG00000048058	433.287	1.17411	0.364596	8.24484e-05	0.00421234	Ldlrad3	241576
ENSMUSG00000048200	60.8499	-1.53738	0.372252	2.14145e-06	0.000335046	Cracr2b	213573
ENSMUSG00000048349	7.07341	0.224709	0.443285	0.00261912	0.0360666	Pou4f1	18996
ENSMUSG00000048402	102.866	6.99362	1.06277	1.17145e-11	1.37655e-08	Gli2	14633
ENSMUSG00000048503	61.3767	-2.16849	0.669159	8.04465e-05	0.00417174	Tlcd5	235300
ENSMUSG00000048852	36.4845	-0.197239	0.416188	0.0024612	0.0349972	Gm12185	620913
ENSMUSG00000048874	4339.03	0.532801	0.19811	0.00171596	0.0286845	Phf3	213109
ENSMUSG00000048997	420.748	0.492563	0.20766	0.00445948	0.0492762	Atxn7l2	72522
ENSMUSG00000049044	62.4759	-2.53256	0.807028	5.9076e-05	0.00330568	Rapgef4	56508
ENSMUSG00000049119	223.664	1.62847	0.772914	0.00120099	0.0235211	Fam110b	242297
ENSMUSG00000049307	43.999	-1.48861	0.806315	0.00207537	0.0319136	Fut4	14345
ENSMUSG00000049313	891.092	-3.52741	0.561645	1.68498e-11	1.82769e-08	Sorl1	20660
ENSMUSG00000049493	144.739	-1.18213	0.478517	0.00075948	0.0175853	Pls1	102502
ENSMUSG00000049553	4123.05	0.923988	0.396204	0.00147329	0.0263084	Polr1a	20019
ENSMUSG00000049555	54.4734	-1.26205	0.756587	0.00344136	0.0419055	Tmie	20776
ENSMUSG00000049571	6.04541	4.22049	1.67396	0.000240391	0.00858167	Cfap46	212124
ENSMUSG00000049807	5554.23	1.43064	0.518207	0.00026926	0.00930597	Arhgap23	58996
ENSMUSG00000049872	40.8071	-1.42104	0.844914	0.00284772	0.0377752	Calhm5	103511
ENSMUSG00000049957	677.42	1.06271	0.512495	0.00211429	0.0321567	Ccdc137	67291
ENSMUSG00000049969	454.868	-0.43262	0.14646	0.00105438	0.0213935	Plekhf2	71801
ENSMUSG00000050002	248.217	-1.04813	0.485201	0.00178083	0.0292334	Idnk	75731
ENSMUSG00000050107	589.392	0.798319	0.359253	0.00239886	0.034619	Haspin	14841
ENSMUSG00000050439	56.7608	4.44842	2.37129	0.00035664	0.0111015	Enthd1	383075
ENSMUSG00000050565	6643.66	-0.650738	0.255918	0.0016372	0.027987	Tor1aip2	240832
ENSMUSG00000050821	7.66871	-1.91343	1.42229	0.00392606	0.0452732	Fam131a	78408
ENSMUSG00000050891	1007.92	1.45764	0.478895	0.000120389	0.00538922	Tatdn1	69694
ENSMUSG00000050957	253.122	-1.14046	0.710382	0.0041531	0.0471448	Insl6	27356
ENSMUSG00000051076	78.4828	-2.22666	0.826251	0.000275944	0.00942153	Vtcn1	242122
ENSMUSG00000051147	148.092	-0.943496	0.486975	0.00323558	0.0405554	Nat2	17961
ENSMUSG00000051329	2278.73	0.823138	0.400656	0.00335572	0.0413324	Nup160	59015
ENSMUSG00000051331	151.061	6.35301	0.853369	6.56777e-15	2.64589e-11	Cacna1c	12288
ENSMUSG00000051439	802.633	-1.85856	0.482579	5.23094e-06	0.00064703	Cd14	12475
ENSMUSG00000051579	696.494	0.318213	0.649543	3.84659e-05	0.00253461	Tceal8	66684
ENSMUSG00000051586	876.538	0.50643	0.194111	0.002312	0.0338681	Mical3	194401
ENSMUSG00000051817	717.651	1.32807	0.399842	5.28516e-05	0.00311122	Sox12	20667
ENSMUSG00000051920	849.748	1.10116	0.401724	0.000388367	0.011418	Rspo2	239405
ENSMUSG00000052105	242.308	1.46412	0.565124	0.00043714	0.0124026	Mtcl1	68617
ENSMUSG00000052310	5939.03	-0.600078	0.244463	0.00247343	0.0350422	Slc39a1	30791
ENSMUSG00000052406	788.938	0.611928	0.263328	0.00330888	0.0411018	Rexo4	227656
ENSMUSG00000052415	72.842	-2.61609	0.616425	1.25763e-06	0.000218935	Tchh	99681
ENSMUSG00000052533	3409.41	0.769401	0.263595	0.000476485	0.0131744	Nup188	227699
ENSMUSG00000052560	776.789	4.81231	1.2455	2.97734e-06	0.000415678	Cpne8	66871
ENSMUSG00000052749	12.4834	-3.93579	1.15952	3.02272e-05	0.00217525	Trim30b	244183
ENSMUSG00000052749	12.4834	-3.93579	1.15952	3.02272e-05	0.00217525	Trim30b	102640171
ENSMUSG00000052825	63.9232	0.812774	0.423088	0.0044676	0.0492762	Gm9892	NA
ENSMUSG00000052861	117.468	1.82521	0.683089	0.000293563	0.00985604	Dnah6	330355
ENSMUSG00000052951	47.1694	4.75927	0.863959	4.49563e-09	2.04493e-06	C130021I20Rik	NA
ENSMUSG00000053216	20.0523	-2.48263	0.913045	0.000232728	0.008458	Btn2a2	238555
ENSMUSG00000053279	59.4425	-5.77305	1.16913	3.57876e-08	1.0737e-05	Aldh1a1	11668
ENSMUSG00000053279	59.4425	-5.77305	1.16913	3.57876e-08	1.0737e-05	Aldh1a1	320092
ENSMUSG00000053580	1111.83	0.887786	0.368421	0.00131266	0.0244838	Tanc2	77097
ENSMUSG00000053600	191.091	0.575705	0.248986	0.00381684	0.0446798	Zfp472	224691
ENSMUSG00000053797	333.068	-2.87398	0.649808	3.91061e-07	8.89412e-05	Krt16	16666
ENSMUSG00000053897	303.533	-0.810781	0.41193	0.00398331	0.0457772	Slc39a8	67547
ENSMUSG00000053898	1628.83	-0.890899	0.417511	0.00221307	0.0329539	Ech1	51798
ENSMUSG00000054065	154.022	-1.19925	0.376825	9.30133e-05	0.00451717	Pkp3	56460
ENSMUSG00000054203	697.483	-1.68311	0.813601	0.00122534	0.0237996	Ifi205	226695
ENSMUSG00000054321	387.778	1.30711	0.505677	0.000499906	0.0136348	Taf4b	72504
ENSMUSG00000054404	5.83424	-0.169509	0.38924	0.00197186	0.0310672	Slfn5	327978
ENSMUSG00000054452	7420.69	-0.767107	0.335361	0.00229013	0.0336037	Tle5	14797
ENSMUSG00000054455	2514.2	0.507877	0.195525	0.00232	0.0339008	Vapb	56491
ENSMUSG00000054568	77.6637	-2.8137	0.643939	5.25119e-07	0.000107314	Usp17la	13531
ENSMUSG00000054752	176.555	0.763217	0.364	0.00354764	0.0427566	Fsd1l	319636
ENSMUSG00000054889	1217.92	-1.24344	0.620943	0.00216111	0.0325193	Dsp	109620
ENSMUSG00000055013	1391.16	0.813298	0.351869	0.00197646	0.031105	Agap1	347722
ENSMUSG00000055128	522.293	-0.622869	0.176003	7.52597e-05	0.00401777	Cgrrf1	68755
ENSMUSG00000055322	3716.82	-1.96909	0.644135	8.5984e-05	0.00429951	Tns1	21961
ENSMUSG00000055485	1289.03	0.915016	0.364102	0.000953236	0.0203045	Mtcl2	320706
ENSMUSG00000055660	732.895	0.566936	0.18855	0.000578586	0.0148609	Mettl4	76781
ENSMUSG00000055717	436.321	-0.981928	0.420438	0.00129828	0.0243445	Slain1	105439
ENSMUSG00000055805	928.633	-1.36653	0.650948	0.0013963	0.0254383	Fmnl1	57778
ENSMUSG00000055809	30.8828	-1.2937	0.665165	0.00209672	0.0320324	Dnaaf3	436022
ENSMUSG00000055833	14.7477	2.52239	1.05024	0.000526118	0.0140507	1700034H15Rik	98736
ENSMUSG00000055884	499.907	0.962561	0.421088	0.00155296	0.0271018	Fancm	104806
ENSMUSG00000055900	281.856	0.874626	0.37907	0.00174941	0.0288633	Tmem69	230657
ENSMUSG00000055926	475.045	-1.42575	0.378045	9.5385e-06	0.000960731	Gm14137	623781
ENSMUSG00000055976	121.908	-1.6304	0.720807	0.000851796	0.0189152	Cldn23	71908
ENSMUSG00000055994	55.3944	-1.34509	0.907723	0.00385831	0.0449265	Nod2	257632
ENSMUSG00000056043	16.7363	1.93251	0.768096	0.000503292	0.0136479	Rgs9bp	243923
ENSMUSG00000056211	2700.98	0.782605	0.176133	1.27859e-06	0.00021987	R3hdm1	226412
ENSMUSG00000056215	34.1827	2.05843	0.571803	1.61882e-05	0.00139189	Lrguk	74354
ENSMUSG00000056220	2593.12	-0.856814	0.455602	0.00419209	0.0472902	Pla2g4a	18783
ENSMUSG00000056260	529.199	0.988475	0.314063	0.000122461	0.00546461	Lrif1	321000
ENSMUSG00000056296	64.5247	-2.13775	0.622245	2.4661e-05	0.00192124	Synpr	72003
ENSMUSG00000056579	2565.32	0.701534	0.211723	0.000140598	0.00597158	Tug1	544752
ENSMUSG00000056643	18.7489	-1.6801	1.27291	0.00359483	0.043052	Chst13	71797
ENSMUSG00000056656	12.0219	-1.5816	0.786169	0.00163292	0.0279779	Apol8	239552
ENSMUSG00000056671	331.177	0.284118	0.537385	0.00329022	0.0410216	Prelid2	77619
ENSMUSG00000056679	44.6133	4.00619	1.09988	1.40664e-05	0.00124738	Gpr173	70771
ENSMUSG00000056771	37.8688	1.12528	0.55591	0.00227051	0.0334287	Gm10010	NA
ENSMUSG00000056856	78.1235	5.60298	1.08198	3.43088e-08	1.05171e-05	Jakmip3	74004
ENSMUSG00000057060	8.09325	2.44993	1.07414	0.000765982	0.0176489	Slc35f3	210027
ENSMUSG00000057497	1095.54	0.578863	0.21151	0.00128091	0.0243392	Fam136a	66488
ENSMUSG00000057554	2009.27	-0.895097	0.423816	0.00258495	0.0358045	Lgals8	56048
ENSMUSG00000057672	3593.31	-0.645141	0.27754	0.00284663	0.0377752	Pkn1	320795
ENSMUSG00000057706	154.907	0.67689	0.305812	0.00349368	0.0423565	Mex3b	108797
ENSMUSG00000057933	71.1473	-2.20529	0.867738	0.000335752	0.0107114	Gsta2	14858
ENSMUSG00000058006	2794.86	1.13064	0.717588	0.00444847	0.0492369	Mdn1	100019
ENSMUSG00000058254	206.498	-1.30026	0.966201	0.00451812	0.049717	Tspan7	21912
ENSMUSG00000058392	1174.75	0.977785	0.376678	0.000686692	0.0164678	Rrp1b	72462
ENSMUSG00000058586	295.729	-1.20275	0.524902	0.00110367	0.0221691	Serhl	68607
ENSMUSG00000058976	8.87346	-3.34909	1.12046	0.000101126	0.00475327	Usp17lc	13532
ENSMUSG00000059013	261.337	-1.4089	0.485288	0.000190579	0.00742365	Sh2d3c	27387
ENSMUSG00000059486	2111.32	0.568333	0.239203	0.00339501	0.0416288	Kbtbd2	210973
ENSMUSG00000059555	1502.22	-0.813713	0.352294	0.00192315	0.0305188	Tor4a	227612
ENSMUSG00000059586	1836.67	1.07969	0.410918	0.000554937	0.014557	Nsmce2	68501
ENSMUSG00000059659	47.3833	1.53619	0.62337	0.000593403	0.0151039	Gm10069	791299
ENSMUSG00000059810	159.525	-2.48867	0.456751	2.62074e-09	1.31982e-06	Rgs3	50780
ENSMUSG00000059854	689.811	8.01903	0.908178	9.86028e-20	1.3904e-15	Hydin	244653
ENSMUSG00000060002	1084.93	-1.41269	0.461334	0.000112827	0.0051426	Chpt1	212862
ENSMUSG00000060038	889.501	-0.452444	0.164345	0.00180282	0.0294572	Dhps	330817
ENSMUSG00000060183	206.151	-0.223304	0.452981	9.80308e-05	0.00465432	Cxcl11	NA
ENSMUSG00000060519	5357.9	-1.80274	0.490804	1.12787e-05	0.0010746	Tor3a	30935
ENSMUSG00000060675	94.1185	-1.50143	1.07844	0.003653	0.0434325	Plaat3	225845
ENSMUSG00000060803	1616	-0.95384	0.379961	0.000848749	0.0189071	Gstp1	14870
ENSMUSG00000060904	3169.45	-0.639035	0.232056	0.0010151	0.0209154	Arl1	104303
ENSMUSG00000061082	26.2628	-2.36978	1.0214	0.000604753	0.0152232	Plac1	56096
ENSMUSG00000061136	5787.13	0.437018	0.177802	0.00454768	0.0498012	Prpf40a	56194
ENSMUSG00000061288	763.047	-0.841232	0.319679	0.000793556	0.0180774	Taok3	330177
ENSMUSG00000061313	572.585	0.616638	0.254479	0.00253455	0.0354466	Ddhd2	72108
ENSMUSG00000061356	14.6929	2.47658	0.654488	8.41293e-06	0.000897376	Nuggc	100503545
ENSMUSG00000061410	1939.89	0.594348	0.246075	0.00279192	0.0374585	Zcchc14	142682
ENSMUSG00000061469	35.2484	5.82052	1.48505	6.86113e-07	0.000130742	Msantd5	622699
ENSMUSG00000061559	1086.06	-0.449014	0.177106	0.00343506	0.0419055	Skic8	66317
ENSMUSG00000061607	2058.4	1.10275	0.264563	2.66015e-06	0.000382763	Mdc1	240087
ENSMUSG00000061950	2749.7	0.740163	0.286128	0.00118559	0.0232842	Ppp4r1	70351
ENSMUSG00000062077	1103.52	0.208095	0.427959	0.00240936	0.034619	Trim54	58522
ENSMUSG00000062078	5710.69	0.506644	0.164298	0.000549878	0.0144661	Qki	19317
ENSMUSG00000062157	10.5303	-3.80574	0.909196	1.73278e-06	0.000280849	Ifnlr1	242700
ENSMUSG00000062175	521.949	2.14818	0.50047	8.45037e-07	0.000158878	Tgif2	228839
ENSMUSG00000062184	866.727	4.89286	1.10787	2.96095e-07	7.19868e-05	Hs6st2	50786
ENSMUSG00000062210	754.664	-1.08465	0.45766	0.00102029	0.0209154	Tnfaip8	106869
ENSMUSG00000062310	259.738	2.86276	0.651195	4.61802e-07	9.87429e-05	Glrp1	14659
ENSMUSG00000062369	16.4658	-2.73001	0.890987	7.65452e-05	0.0040281	Usp17lb	381944
ENSMUSG00000062373	2500.42	0.956322	0.267565	3.36695e-05	0.00233873	Tmem65	74868
ENSMUSG00000062515	40.9424	-3.45727	0.936849	7.90155e-06	0.00087732	Fabp4	11770
ENSMUSG00000062929	3227.84	-0.48839	0.129322	4.46361e-05	0.0028309	Cfl2	12632
ENSMUSG00000062980	77.0629	1.15743	0.61938	0.00280603	0.037612	Cped1	214642
ENSMUSG00000063193	222.002	-2.58185	0.62467	1.5271e-06	0.000256352	Cd300lb	217304
ENSMUSG00000063268	1604.48	-1.29619	0.61022	0.00152178	0.0268905	Parp10	671535
ENSMUSG00000063317	1451.25	1.04226	0.431097	0.00100603	0.0208617	Usp31	76179
ENSMUSG00000063810	997.27	0.860689	0.340357	0.00099001	0.0206511	Alms1	236266
ENSMUSG00000063856	6131.58	-0.71557	0.326615	0.00320203	0.0404767	Gpx1	14775
ENSMUSG00000063952	1117.58	0.80546	0.423073	0.00452394	0.049721	Brpf3	268936
ENSMUSG00000064043	837.824	1.01105	0.516127	0.00285035	0.0377752	Trerf1	224829
ENSMUSG00000064115	81.8731	-0.175593	0.395145	0.00242253	0.0347509	Cadm2	239857
ENSMUSG00000064325	243.154	9.30689	1.26901	1.6856e-14	4.75372e-11	Hhip	15245
ENSMUSG00000065990	1239.82	-0.679385	0.271585	0.00173576	0.0287614	Aurkaip1	66077
ENSMUSG00000066191	36.6372	2.75758	1.08485	0.000336909	0.0107193	Anks6	75691
ENSMUSG00000066677	12.2813	-0.311259	0.636119	7.24317e-06	0.000830373	Ifi208	100033459
ENSMUSG00000066721	80.294	1.17025	0.497153	0.00101345	0.0209154	Zfp575	101544
ENSMUSG00000066755	13.3515	0.266574	0.50529	0.00135506	0.0249038	Tnfsf18	240873
ENSMUSG00000066800	226.331	-1.73916	0.799081	0.000965066	0.0204542	Rnasel	24014
ENSMUSG00000067006	63.303	-1.56125	1.05599	0.0032123	0.0405291	Serpinb5	20724
ENSMUSG00000067150	3848.1	1.11231	0.401097	0.000329373	0.0105557	Xpo5	72322
ENSMUSG00000067336	4711.01	0.659273	0.181524	4.85051e-05	0.00293549	Bmpr2	12168
ENSMUSG00000067780	51.4499	-1.28007	0.541473	0.000866427	0.01906	Pi15	94227
ENSMUSG00000067787	620.092	0.584661	0.23744	0.00263457	0.0362439	Blcap	53619
ENSMUSG00000068115	2867.36	1.06035	0.421215	0.000827854	0.018662	Ninl	78177
ENSMUSG00000068130	73.4174	1.11239	0.495021	0.00138992	0.0253837	Zfp442	668923
ENSMUSG00000068263	32.8194	6.62719	2.47691	2.41415e-06	0.000358234	Efcc1	58229
ENSMUSG00000068606	18.8635	-0.294792	0.566312	0.00157504	0.0273519	Gm4841	225594
ENSMUSG00000069495	1240.4	0.755491	0.334583	0.00246437	0.0349972	Epc2	227867
ENSMUSG00000069835	77.3909	-1.21214	0.666643	0.00282709	0.0376845	Sat2	69215
ENSMUSG00000069844	417.724	0.800049	0.260576	0.000247092	0.00877642	Sco1	52892
ENSMUSG00000070031	493.552	-2.0338	1.0261	0.00119202	0.0233778	Sp140	434484
ENSMUSG00000070283	266.628	-0.917927	0.39076	0.00142469	0.0257228	Ndufaf3	66706
ENSMUSG00000070327	15600.2	-1.58623	0.632044	0.000428699	0.0122337	Rnf213	672511
ENSMUSG00000070473	10.7848	-0.163576	0.385013	0.00226685	0.0334287	Cldn3	12739
ENSMUSG00000070493	2633.89	-0.476454	0.183317	0.0026032	0.0359527	Chchd2	14004
ENSMUSG00000070501	10.0965	-0.214003	0.434393	0.00272755	0.0369688	Ifi214	545384
ENSMUSG00000070527	13.1383	4.13246	1.51795	0.000125517	0.00554832	Mkrn3	22652
ENSMUSG00000070544	4299.98	0.708272	0.26738	0.00107217	0.0215982	Top1	21969
ENSMUSG00000070618	8.67919	-2.5653	0.985058	0.000311813	0.0103343	Pramel20	329986
ENSMUSG00000070780	109.951	-3.77551	0.606612	2.74438e-11	2.76418e-08	Rbm47	245945
ENSMUSG00000070890	14.0165	-3.86212	0.977393	3.79925e-06	0.000515127	Pramel19	332923
ENSMUSG00000070902	7.38726	-2.4796	1.29281	0.00154149	0.0270959	Zfp352	236537
ENSMUSG00000071176	344.803	3.57212	0.854683	1.06162e-06	0.000191922	Arhgef10	234094
ENSMUSG00000071266	335.966	1.29351	0.429933	0.000150028	0.00625901	Zfp946	74149
ENSMUSG00000071267	352.259	0.9781	0.455864	0.00206405	0.0318437	Zfp942	73233
ENSMUSG00000071456	622.718	1.42572	0.402369	2.26749e-05	0.00181565	1110002L01Rik	100043040
ENSMUSG00000071552	288.796	1.62177	0.695807	0.000744008	0.0173123	Tigit	100043314
ENSMUSG00000071637	1367.99	-1.06808	0.667328	0.00455375	0.0498012	Cebpd	12609
ENSMUSG00000071657	160.833	-0.938984	0.44157	0.0022696	0.0334287	Bscl2	14705
ENSMUSG00000071722	344.231	-0.947693	0.446524	0.00216856	0.0325479	Spin4	270624
ENSMUSG00000072109	42.3361	-2.8307	1.29345	0.000631413	0.0156203	A530040E14Rik	621875
ENSMUSG00000072620	1210.06	-0.270448	0.520494	0.00121838	0.0237298	Slfn2	20556
ENSMUSG00000073236	26.4749	1.23893	0.751674	0.00378679	0.044439	2500004C02Rik	NA
ENSMUSG00000073437	109.964	0.866639	0.333211	0.000855191	0.018931	D330041H03Rik	654822
ENSMUSG00000073481	1367.2	-0.748347	0.337681	0.00282425	0.0376845	Mtarc2	67247
ENSMUSG00000073490	784.647	-1.87327	0.617274	9.79454e-05	0.00465432	Ifi207	226691
ENSMUSG00000073491	101.917	-1.52829	0.977484	0.00301187	0.0389374	Ifi213	623121
ENSMUSG00000073542	645.883	0.918414	0.422119	0.00211644	0.0321567	Cep76	225659
ENSMUSG00000073590	9.7229	3.90347	1.45378	0.000246153	0.00876516	3222401L13Rik	NA
ENSMUSG00000073627	42.4921	1.72842	0.533348	5.7559e-05	0.0032546	C130036L24Rik	NA
ENSMUSG00000073733	13.6808	2.25505	0.761928	0.000138596	0.00592226	Cplane2	76166
ENSMUSG00000073987	359.348	-0.852802	0.388087	0.00231296	0.0338681	Ggh	14590
ENSMUSG00000074151	665.088	-1.62375	0.853415	0.00168108	0.0284232	Nlrc5	434341
ENSMUSG00000074221	637.504	0.944217	0.482994	0.00323065	0.0405554	Zfp568	243905
ENSMUSG00000074500	9.08909	3.99508	2.38726	0.00082427	0.0186566	Zfp558	72230
ENSMUSG00000074519	161.121	1.24398	0.300246	2.43887e-06	0.000358234	Zfp971	626848
ENSMUSG00000074582	1713.54	1.04238	0.352526	0.000226134	0.00832564	Arfgef2	99371
ENSMUSG00000074656	5861.1	0.732342	0.306181	0.00218614	0.0327596	Eif2s2	67204
ENSMUSG00000074682	192.593	0.816751	0.397799	0.00332477	0.0412336	Zcchc3	67917
ENSMUSG00000074698	2471.19	0.380365	0.140589	0.00286637	0.0379162	Csnk2a1	12995
ENSMUSG00000074731	104.958	1.48632	0.622819	0.000722459	0.016979	Zfp345	545471
ENSMUSG00000074807	34.1471	1.21443	0.589856	0.00188996	0.03025	Gm10762	NA
ENSMUSG00000075268	385.811	-0.849379	0.298353	0.000430571	0.0122409	Gm10819	NA
ENSMUSG00000075284	243.752	4.76804	0.808855	1.63444e-10	1.35572e-07	Wipf1	215280
ENSMUSG00000075289	123.595	-0.851521	0.406511	0.00291743	0.0382459	Carns1	107239
ENSMUSG00000075302	33.5029	-1.34833	0.821629	0.00311414	0.0397166	Erich2	66748
ENSMUSG00000075463	15.122	2.03894	0.990009	0.00156691	0.0272778	4930594M22Rik	105245866
ENSMUSG00000075610	7.35455	-3.63328	1.28513	0.00018695	0.00736364	Tmem92	544806
ENSMUSG00000078153	56.6963	-1.34258	0.619752	0.00130139	0.0243685	Psme2b	621823
ENSMUSG00000078249	4839.63	-0.804618	0.174708	6.53156e-07	0.000126167	Hmga1b	111241
ENSMUSG00000078349	197.591	-1.61619	0.587893	0.000257806	0.00902065	AW011738	100382
ENSMUSG00000078485	377.883	-1.18945	0.581212	0.00187094	0.0300732	Plekhn1	231002
ENSMUSG00000078495	263.645	1.10645	0.485062	0.0012867	0.0243392	Zfp984	100041677
ENSMUSG00000078511	9.21487	-2.5715	1.3791	0.00147469	0.0263084	Pramel16	329984
ENSMUSG00000078616	55.8911	-2.06681	1.00458	0.00105007	0.0213666	Trim30c	434219
ENSMUSG00000078789	180.518	0.679632	0.300529	0.00308842	0.0395189	Dph1	116905
ENSMUSG00000078861	75.6494	0.842961	0.338844	0.00120913	0.0236477	Zfp931	353208
ENSMUSG00000078862	123.396	0.801539	0.271472	0.000353822	0.0110382	Gm14326	665211
ENSMUSG00000078872	26.3656	1.20844	0.545913	0.00146095	0.0262766	Gm14401	NA
ENSMUSG00000078878	106.809	0.772854	0.248991	0.00023404	0.00846204	Gm14305	100043387
ENSMUSG00000079008	71.377	1.63433	0.715928	0.000836817	0.0187301	Zfp1005	100216455
ENSMUSG00000079009	19.3264	2.57667	0.759351	2.91068e-05	0.00212661	Zfp1004	100271882
ENSMUSG00000079018	223.977	-0.12503	0.357257	0.00358367	0.0430325	Ly6c1	17067
ENSMUSG00000079029	6.09834	-3.99125	1.3066	0.000142069	0.00599795	Eif1ad7	435337
ENSMUSG00000079034	8.30446	-2.95608	1.00517	0.000144251	0.00607191	Eif1ad8	666806
ENSMUSG00000079056	10.9964	4.03847	1.0602	7.51022e-06	0.000851548	Kcnip3	56461
ENSMUSG00000079197	2611.4	-1.24463	0.4497	0.000312831	0.0103343	Psme2	19188
ENSMUSG00000079259	15.1522	3.29903	1.5594	0.000776811	0.0178111	Trim71	636931
ENSMUSG00000079339	56.9002	-4.49277	0.889274	1.86191e-08	6.56371e-06	Ifit1bl1	667373
ENSMUSG00000079363	1184.8	-0.24131	0.471578	0.00178996	0.029349	Gbp4	17472
ENSMUSG00000079491	457.304	-1.69007	0.904125	0.00172267	0.0286845	H2-T10	NA
ENSMUSG00000079555	1511.12	0.645165	0.272757	0.00267507	0.0366225	Haus3	231123
ENSMUSG00000079559	26.8202	4.75712	1.4084	9.64737e-06	0.000964805	Pou2af3	100502940
ENSMUSG00000079614	3144.12	0.727025	0.226485	0.000180579	0.00722218	Seh1l	72124
ENSMUSG00000079685	1432	1.36345	0.445011	0.000117721	0.00528935	Ulbp1	77777
ENSMUSG00000081007	4.68182	-0.252109	0.486107	0.00248519	0.0350788	Gm11543	NA
ENSMUSG00000082082	515.87	1.83526	0.363691	2.48752e-08	8.15734e-06	Gm13230	NA
ENSMUSG00000082163	132.965	0.870196	0.401762	0.00241045	0.034619	Gm14276	NA
ENSMUSG00000082292	308.866	-3.24684	1.16147	0.000137583	0.00591482	Gm12250	NA
ENSMUSG00000082361	384.607	-2.41009	0.498833	6.24246e-08	1.72598e-05	Btc	12223
ENSMUSG00000082419	20.4958	-1.34188	0.62723	0.00141174	0.0255928	Gm11425	NA
ENSMUSG00000083798	142.322	0.59809	0.253425	0.00314444	0.0399818	Gm14584	NA
ENSMUSG00000084289	149.32	-1.03441	0.514739	0.00250103	0.0351966	Fth1-ps	NA
ENSMUSG00000085101	28.2118	1.37149	0.546046	0.000635645	0.0156974	Platr16	105247207
ENSMUSG00000085154	46.5079	0.902193	0.46385	0.00362353	0.0432279	C130046K22Rik	399609
ENSMUSG00000085156	200.887	1.24551	0.837753	0.00433155	0.0483604	Snhg15	NA
ENSMUSG00000085162	18.1893	0.30497	0.588904	0.00158373	0.0273562	Gm12295	327946
ENSMUSG00000085183	38.5876	-1.62159	0.632705	0.000426851	0.0122337	Wincr1	100040617
ENSMUSG00000085196	11.8337	2.77026	1.20641	0.000973964	0.0205597	Gm14963	105246847
ENSMUSG00000085208	2530.3	0.761589	0.202924	2.42353e-05	0.00189857	Brip1os	74038
ENSMUSG00000085385	472.527	1.12826	0.665765	0.00377401	0.0443478	Snhg17	68108
ENSMUSG00000085412	23.1055	4.33327	1.08057	7.58431e-06	0.000851548	Halr1	NA
ENSMUSG00000085456	35.2384	4.02835	0.842567	3.20904e-07	7.65527e-05	Gm15398	NA
ENSMUSG00000085781	14.091	2.94367	1.15194	0.000462986	0.0129793	Gm15640	NA
ENSMUSG00000085929	48.1441	1.55907	0.491961	7.86066e-05	0.0041053	Gm13421	105244102
ENSMUSG00000086219	24.9524	2.06087	1.01315	0.00128308	0.0243392	Srrm4os	76798
ENSMUSG00000086316	435.365	-0.908292	0.376886	0.0012658	0.02423	Nbdy	70123
ENSMUSG00000086607	239.245	1.73779	0.835989	0.00156192	0.0272246	4930511M06Rik	74916
ENSMUSG00000086607	239.245	1.73779	0.835989	0.00156192	0.0272246	4930511M06Rik	75084
ENSMUSG00000086646	57.6968	4.42334	1.08955	2.73145e-06	0.000389053	Platr20	71297
ENSMUSG00000086657	10.3537	0.275598	0.531164	0.000621301	0.0154876	Stamos	NA
ENSMUSG00000086725	21.2768	1.78748	0.709356	0.000482615	0.01324	A630052C17Rik	NA
ENSMUSG00000087138	23.4587	1.22664	0.666911	0.0028343	0.0377398	Gm15545	100502630
ENSMUSG00000087141	455.022	2.25245	0.661352	2.68782e-05	0.00200534	Plcxd2	433022
ENSMUSG00000087179	531.283	3.97793	0.77381	1.06183e-08	4.27794e-06	5730471H19Rik	NA
ENSMUSG00000087377	17.3247	1.70208	0.78859	0.0011297	0.0225635	AV099323	NA
ENSMUSG00000087433	6.64689	0.307948	0.58887	0.00291481	0.0382459	Gm14167	NA
ENSMUSG00000087543	65.2333	1.88997	0.686843	0.000231164	0.008458	Gm16576	100504191
ENSMUSG00000087651	5.79201	-3.48734	1.38025	0.000473508	0.0131558	1500009L16Rik	69784
ENSMUSG00000087684	14.2912	2.57349	1.20402	0.000877579	0.0191856	1200007C13Rik	NA
ENSMUSG00000089706	7.95842	2.50923	1.31396	0.00261354	0.036025	B230216N24Rik	78603
ENSMUSG00000089844	8.20942	-0.180926	0.402129	0.00070052	0.0166577	Sp140l1	381287
ENSMUSG00000090066	131.926	2.42852	0.81776	0.000117783	0.00528935	1110002E22Rik	102634333
ENSMUSG00000090222	132.362	-1.91023	0.679159	0.000198587	0.00763449	Ifi203-ps	NA
ENSMUSG00000090272	1693.33	-2.16287	0.712856	8.94079e-05	0.00440818	Mndal	100040462
ENSMUSG00000090290	420.086	1.00813	0.41257	0.00100909	0.0208944	Tarbp1	212728
ENSMUSG00000090709	18.2642	3.81751	1.344	0.000159456	0.00656707	Gm17173	NA
ENSMUSG00000090952	35.466	1.93269	0.608799	6.61427e-05	0.0036291	Rab11bos1	NA
ENSMUSG00000091455	31.8322	5.28193	1.54745	8.05021e-06	0.000886844	Otogl	628870
ENSMUSG00000091474	478.018	0.850864	0.283204	0.000279692	0.00952377	2610021A01Rik	NA
ENSMUSG00000091514	27.3798	2.35969	1.01526	0.000652355	0.0160259	Gm17484	100503003
ENSMUSG00000091649	243.913	-0.122799	0.355956	0.00344864	0.0419218	Phf11b	236451
ENSMUSG00000091900	136.774	0.794256	0.391992	0.00376992	0.0443367	Gm4353	NA
ENSMUSG00000092021	18.5772	-0.251635	0.484487	0.00281821	0.0376845	Gbp11	634650
ENSMUSG00000092060	832.782	0.999326	0.428327	0.00131776	0.0245264	Bend4	666938
ENSMUSG00000092165	22.5683	2.74245	0.706787	5.11838e-06	0.000644413	Gm5624	100861708
ENSMUSG00000093606	20.8858	1.63205	0.881291	0.00212813	0.0321663	B130034C11Rik	414095
ENSMUSG00000093847	13.4215	-2.69659	0.802615	3.21166e-05	0.00224196	Eif1ad15	NA
ENSMUSG00000094973	14.7296	-3.18058	0.807902	3.91424e-06	0.000520705	Eif4a3l1	668137
ENSMUSG00000095026	7.92018	-4.5945	1.34361	5.01261e-05	0.00300778	Gm3336	100502950
ENSMUSG00000095071	5.19901	-5.07899	1.63742	3.14748e-05	0.00221353	Tcstv2a	236546
ENSMUSG00000095315	95.9097	1.17522	0.500392	0.00101998	0.0209154	Zfp1001	102633750
ENSMUSG00000095362	111.184	0.645216	0.273424	0.00271179	0.0368747	Gm14325	329575
ENSMUSG00000095653	9.17117	-3.61545	1.05908	2.89672e-05	0.00212661	Tcstv1b	102640804
ENSMUSG00000095821	4.85903	-3.35354	1.41944	0.000836349	0.0187301	Tcstv3	236219
ENSMUSG00000095959	223.49	1.62919	0.672941	0.000604279	0.0152232	Gm10845	100038734
ENSMUSG00000096284	9.23038	-2.97116	0.821354	1.40163e-05	0.00124738	Tcstv1a	54382
ENSMUSG00000096323	5.69083	-2.75612	1.08869	0.00046138	0.01296	Tcstv2c	639910
ENSMUSG00000096433	272.917	0.748309	0.32467	0.00231939	0.0339008	Zfp994	240038
ENSMUSG00000096879	9.10322	-3.79652	1.13697	4.20645e-05	0.00270845	Tdpoz8	229571
ENSMUSG00000096957	35.3862	1.69873	0.907419	0.00182891	0.0297113	E230013L22Rik	NA
ENSMUSG00000096965	123.475	1.1165	0.625902	0.0034986	0.0423565	3300005D01Rik	78512
ENSMUSG00000096971	75.0075	1.61122	0.703956	0.00083651	0.0187301	4930556M19Rik	75259
ENSMUSG00000097006	369.845	-1.56766	0.689241	0.000857997	0.0189337	9530082P21Rik	638247
ENSMUSG00000097039	1089.21	2.27198	0.595216	5.92185e-06	0.000713709	Pvt1	19296
ENSMUSG00000097119	1004.83	0.807835	0.306942	0.000914486	0.0197052	B230354K17Rik	105246278
ENSMUSG00000097156	49.047	-1.73608	0.788319	0.000900216	0.0195292	Gm3764	100042277
ENSMUSG00000097194	18.2876	-2.15501	0.772711	0.000195128	0.00753837	9330175E14Rik	NA
ENSMUSG00000097254	24.3777	3.24278	0.945009	4.05866e-05	0.00262529	C430042M11Rik	320021
ENSMUSG00000097428	12.1233	-1.26608	0.664232	0.00254187	0.0354466	AW047730	NA
ENSMUSG00000097431	406.326	1.32973	0.530109	0.000597484	0.0151804	Gm26782	102640338
ENSMUSG00000097448	92.9556	1.28626	0.844057	0.00405412	0.0462892	Platr22	NA
ENSMUSG00000097537	23.9218	1.64251	0.6235	0.000379457	0.011377	2610020C07Rik	69918
ENSMUSG00000097772	284.143	1.23963	0.591272	0.00161158	0.0276459	5430416N02Rik	NA
ENSMUSG00000097882	52.2303	1.04477	0.516603	0.0024658	0.0349972	0610038B21Rik	NA
ENSMUSG00000098905	144.649	0.861967	0.388247	0.00216319	0.0325193	Zfp953	629016
ENSMUSG00000100199	19.4972	1.75613	0.959963	0.00204982	0.0317981	Gm20324	100504637
ENSMUSG00000100750	1824.23	1.09465	0.561575	0.00251057	0.0352849	Gm29084	NA
ENSMUSG00000100975	172.939	-0.760158	0.288247	0.000955417	0.0203203	Gm28875	NA
ENSMUSG00000101191	156.484	1.76899	0.759775	0.000677534	0.0163521	Gm28809	NA
ENSMUSG00000101211	9.01672	3.99909	1.18155	5.97184e-05	0.00332842	Gm28818	102632274
ENSMUSG00000101581	5.31517	0.202546	0.421064	0.00198057	0.0311108	C430002N11Rik	319707
ENSMUSG00000101609	131.668	1.41547	0.799515	0.00254896	0.0354466	Kcnq1ot1	NA
ENSMUSG00000102752	19.8853	1.42563	0.807789	0.00265338	0.0364672	Gm7694	665574
ENSMUSG00000102840	25.2501	2.12226	0.809229	0.000328917	0.0105557	Gm38037	NA
ENSMUSG00000102893	91.5475	3.34826	1.22177	0.000184683	0.00731523	Gm37855	NA
ENSMUSG00000103756	20.6258	2.26756	0.812045	0.000198699	0.00763449	Gm37285	NA
ENSMUSG00000104222	303.826	0.621828	0.204052	0.000410291	0.0118313	Gm7292	NA
ENSMUSG00000104460	4.49639	-3.20153	1.36174	0.000988319	0.0206464	Gm9121	NA
ENSMUSG00000104554	72.1679	-1.42416	0.539869	0.000387485	0.011418	Gm4610	100043726
ENSMUSG00000104654	4.89066	-0.22106	0.446586	0.00115604	0.0227991	Gm43814	NA
ENSMUSG00000104806	30.3967	1.72139	0.906744	0.00175009	0.0288633	Gm42566	NA
ENSMUSG00000104876	5.33117	-0.294473	0.566407	0.00172612	0.0287028	Trdc	NA
ENSMUSG00000105741	24.4784	2.01254	0.729439	0.000254091	0.00898024	Lmbr1	NA
ENSMUSG00000105975	30.6054	0.441369	1.04312	0.00211123	0.0321567	Gm9831	101056032
ENSMUSG00000106044	1328.97	1.4826	0.562888	0.000378126	0.011377	Gm42860	NA
ENSMUSG00000106361	18.3133	6.071	2.43683	8.58483e-06	0.000903393	Gm35066	NA
ENSMUSG00000106426	8.34962	0.183209	0.398803	0.00429037	0.0480147	Gm36211	NA
ENSMUSG00000106734	413.564	-2.43925	0.677739	1.25221e-05	0.00115588	Gm20559	NA
ENSMUSG00000106821	4.85643	-2.2096	1.16295	0.00188314	0.0301752	Gm7961	NA
ENSMUSG00000107134	11.2289	-1.63132	0.802932	0.00155237	0.0271018	Gm42528	NA
ENSMUSG00000107215	115.468	-2.55204	1.03786	0.000381489	0.011377	Gm43197	NA
ENSMUSG00000107728	54.427	-1.70673	0.460841	1.10608e-05	0.0010746	Gm38910	NA
ENSMUSG00000107906	7.95547	-1.78622	1.27873	0.00352088	0.0425432	Eif4a3l2	NA
ENSMUSG00000108079	24.1239	2.35527	1.01557	0.00180112	0.0294572	Gm44210	NA
ENSMUSG00000108866	56.2381	2.74558	0.862014	5.46915e-05	0.0031868	Gm35082	NA
ENSMUSG00000109290	19.0653	1.19169	0.606777	0.00243797	0.0348659	Phgdh-ps1	NA
ENSMUSG00000109685	17.0516	-0.163379	0.384358	0.00301536	0.0389374	Gvin-ps1	NA
ENSMUSG00000109714	70.0614	-1.63793	0.767237	0.00114143	0.0226376	Gm35021	102638463
ENSMUSG00000109969	10.1499	-3.02885	1.29623	0.000497898	0.0136063	Zscan4-ps3	NA
ENSMUSG00000110605	71.369	1.28016	0.581763	0.00128585	0.0243392	Gm32856	102635552
ENSMUSG00000110618	63.4515	3.83338	2.26928	0.000684719	0.0164634	Gm39822	105244162
ENSMUSG00000110631	1427.4	1.13472	0.522964	0.00154878	0.0270959	Gm42047	NA
ENSMUSG00000112134	30.8491	2.39182	1.06446	0.00134075	0.0247137	Gm40723	NA
ENSMUSG00000112943	12.4595	-1.79821	1.49266	0.00376564	0.0443233	Gm18983	NA
ENSMUSG00000112949	16.9277	-3.40488	0.993088	2.20974e-05	0.00179481	Gm21939	NA
ENSMUSG00000112980	296.31	1.10994	0.359683	0.000141804	0.00599795	D430020J02Rik	319545
ENSMUSG00000113424	135.956	1.16165	0.575163	0.00209278	0.0320324	Gm48161	NA
ENSMUSG00000113585	34.8081	1.33049	0.636172	0.00159649	0.0274873	Gm19605	102638940
ENSMUSG00000114554	39.0457	3.00268	1.11658	0.000210104	0.00788592	5430425K12Rik	NA
ENSMUSG00000115118	14.4736	3.14826	0.967783	7.55059e-05	0.00401777	Gm36617	NA
ENSMUSG00000115338	985.596	-1.41855	0.317563	4.92106e-07	0.000102047	Pnp	18950
ENSMUSG00000115426	27.5193	3.172	1.28301	0.000724841	0.0170066	Gm19510	100503021
ENSMUSG00000115979	21.703	-1.91957	1.28508	0.00272631	0.0369688	Gm49410	NA
ENSMUSG00000116579	115.518	1.24701	0.623347	0.00198125	0.0311108	Gm49701	NA
ENSMUSG00000116763	22.1847	2.75762	0.889264	8.08212e-05	0.00417458	Gm41492	NA
ENSMUSG00000117091	3.14024	-0.230271	0.453299	0.00431822	0.0482497	Alyreffm3	NA
ENSMUSG00000117278	30.5951	1.35619	0.865332	0.00368134	0.0436541	Gm36684	NA
ENSMUSG00000117296	640.678	5.47041	1.34862	1.23865e-06	0.000218327	Gm20742	NA
ENSMUSG00000117949	9.32939	-2.76147	0.978964	0.000182477	0.00724819	Gm50180	NA
ENSMUSG00000118365	8.84234	7.49664	2.63012	4.14139e-07	9.26948e-05	Gm41724	105246434
ENSMUSG00000118671	137.774	-1.78784	0.593052	0.000109506	0.00509467	Eppk1	NA
ENSMUSG00000119954	37.9691	1.70041	1.24769	0.00372156	0.0439512	Gm35546	102639175
ENSMUSG00000120052	8.70161	3.24168	1.38661	0.000905289	0.019579	Gm33046	NA
ENSMUSG00000120243	10.9208	2.66425	1.48627	0.00256328	0.0355756	Gm56826	NA
ENSMUSG00000120356	5.61036	0.184376	0.402629	0.00396031	0.04555	Gm41331	NA
ENSMUSG00000120423	5.14777	2.33659	1.91071	0.00418712	0.0472902	D430040L24Rik	NA
ENSMUSG00000120675	31.5623	1.38333	0.699171	0.00191066	0.030492	Gm38882	105242750
ENSMUSG00000120705	23.1823	7.48338	2.58903	4.28335e-07	9.43742e-05	Gm57356	NA
ENSMUSG00000120777	500.165	1.05941	0.549228	0.00277256	0.0373052	Gm56626	NA
ENSMUSG00000121192	33.8759	1.07434	0.566034	0.00301302	0.0389374	Gm57399	NA
ENSMUSG00000121230	21.6247	2.0205	1.13969	0.00201302	0.0314348	Gm53374	NA
ENSMUSG00000121493	9.97151	1.56273	1.02911	0.00413014	0.0469291	Cyp4f41-ps	77875

## Sheet: D2.0R_shCxcl10vsCTL GSEA
ID	setSize	enrichmentScore	NES	pvalue	p.adjust	qvalue	rank	core_enrichment	Count
HALLMARK_INTERFERON_GAMMA_RESPONSE	166	-0.724482	-2.59043	1e-10	2.5e-09	1.36842e-09	1479	Ogfr/St3gal5/Tapbp/Isg20/Samhd1/Serping1/Pnpt1/Cd274/Lysmd2/Lap3/Il4ra/Sri/Isoc1/H2-DMa/Trim26/Slc25a28/Hif1a/Irf2/Casp8/Nfkb1/Eif2ak2/Fas/Eif4e3/Casp1/Cmtr1/Ifitm2/Myd88/Casp3/Nfkbia/Sppl2a/B2m/Psmb10/Pla2g4a/Tnfaip2/Samd9l/Gch1/Psme1/Trim14/Trim25/Vamp5/Irf1/Adar/Mvp/Herc6/Socs1/Psme2/Rigi/Parp12/Helz2/Nmi/Irf9/Trim21/Upp1/Znfx1/Rnf31/Nod1/Pnp/Pml/Ddx60/Ifitm3/Rnf213/Nlrc5/Ube2l6/Tdrd7/Ifi35/Il…	83
HALLMARK_INTERFERON_ALPHA_RESPONSE	93	-0.751218	-2.47342	1e-10	2.5e-09	1.36842e-09	1538	Elf1/Ogfr/Isg20/Mvb12a/Pnpt1/Tent5a/Lap3/Il4ra/Trim26/Slc25a28/Irf2/Casp8/Cd47/Eif2ak2/Casp1/Cmtr1/Ifitm2/B2m/Ncoa7/Cnp/Parp9/Samd9l/Psme1/Trim14/Trim25/Irf1/Adar/Mov10/Herc6/Psme2/Parp12/Helz2/Nmi/Irf9/Trim21/Rnf31/Ddx60/Ifitm3/Ube2l6/Tdrd7/Ifi35/Il15/Trafd1/Ifit2/Ifih1/Stat2/Cd74/Oasl1/Epsti1/Batf2/Ccrl2/Rsad2/Cxcl10	53
HALLMARK_IL6_JAK_STAT3_SIGNALING	64	-0.659298	-2.06282	1.58142e-05	0.000131785	7.21352e-05	870	Ifngr2/Fas/Il13ra1/Myd88/Cd9/Irf1/Socs1/Irf9/Tlr2/Cd14/Stat2/Stat1/Csf2/Il6/Cxcl10/Cxcl9	16
HALLMARK_TNFA_SIGNALING_VIA_NFKB	183	-0.536937	-1.93048	2.0287e-06	2.0287e-05	1.11044e-05	1041	Tnip1/Il18/Birc3/Stat5a/Nfkb1/Nfkbie/Ifngr2/Dnajb4/Sphk1/Serpinb2/Gem/Zc3h12a/Nfkbia/Rnf19b/Tnfaip2/Gch1/Cxcl1/Dram1/Cebpd/Tnfaip8/Irf1/Panx1/Sat1/Il1a/Rigi/Icosl/Tlr2/Fut4/Serpinb8/Ifit2/Areg/Ifih1/Ccl5/Icam1/Csf2/Il6/Ccrl2/Cxcl10	38
HALLMARK_INFLAMMATORY_RESPONSE	142	-0.514413	-1.80867	7.51443e-05	0.000536745	0.000293797	1011	Il4ra/Sri/Calcrl/Il18/Hif1a/Nfkb1/Eif2ak2/Axl/Irak2/Ifngr2/Sphk1/Il18rap/Nfkbia/Sele/Lyn/Rnf144b/P2ry2/Gch1/Irf1/Cd82/Nlrp3/Il1a/Icosl/Nmi/Nod2/Tlr2/Tlr3/Il15/Cd14/Ccl5/Csf3/Icam1/Il6/Ccrl2/Cxcl10/Cxcl9	36
HALLMARK_ALLOGRAFT_REJECTION	116	-0.50743	-1.73812	0.000452222	0.00226111	0.00123766	1622	Nck1/Lif/Tap2/Tapbp/Traf2/Ifngr1/Capg/Il4ra/H2-DMa/Il18/Hif1a/Cd47/Ifngr2/Fas/Il18rap/Cdkn2a/Lyn/B2m/Psmb10/Nlrp3/Socs1/Icosl/Tlr2/Tlr3/Il15/Ccl5/Icam1/Stat1/Cd74/Il6/Srgn/Cxcl9	32
HALLMARK_OXIDATIVE_PHOSPHORYLATION	193	-0.476439	-1.72705	0.000104964	0.000656026	0.000359088	2979	Pdha1/Ndufs3/Uqcrfs1/Ldha/Ndufb3/Ndufv1/Atp5pb/Oxa1l/Got2/Atp5f1e/Ndufa8/Atp5pf/Glud1/Hadhb/Ndufs6/Ndufa6/Ndufc2/Mrps11/Cox17/Mtrf1/Eci1/Ndufa2/Uqcrb/Mdh1/Ndufs8/Sdhb/Sdhc/Uqcrh/Ldhb/Sdhd/Cox6b1/Ndufb5/Ndufa3/Sucla2/Acadsb/Decr1/Atp5mf/Hadha/Ndufc1/Atp5pd/Cyb5r3/Ndufb6/Cox7b/Pdp1/Uqcrc1/Surf1/Cyb5a/Ndufs7/Gpx4/Cox5a/Acadm/Timm8b/Uqcr11/Hsd17b10/Cox6a1/Cox8a/Cox7a2/Ndufa1/Nqo2/Phyh/Idh1/Etfdh/Acat…	78
HALLMARK_FATTY_ACID_METABOLISM	133	-0.471896	-1.6434	0.00213076	0.00819522	0.0044858	2130	Acox1/Eci1/Lgals1/Acads/Mdh1/Acsl4/Sdhc/Acsl5/Sdhd/Crat/Sucla2/Decr1/Aldh3a2/Acadm/Eci2/Hadh/Mif/Hsd17b10/Gcdh/Cpt2/Idh1/Etfdh/Bphl/Acadvl/Acaa2/Pts/Ech1/Psme1/Cpt1a/Acaa1a/Aldh3a1/Hsdl2/Ube2l6/Car2/Hsd17b11/Vnn1/Gpd1/Aldh1a1	38
HALLMARK_ADIPOGENESIS	185	-0.452662	-1.62948	0.000813244	0.00359639	0.00196855	1877	Sdhb/Pex14/Cmpk1/Sdhc/Lpcat3/Dnajc15/Aldh2/Crat/Decr1/Angptl4/Ubc/Coq9/Rmdn3/Itga7/Scp2/Cox7b/Cat/Esyt1/Taldo1/Ifngr1/Uqcrc1/Gpx4/Acadm/Hadh/Uqcr11/Cavin1/Cox6a1/Cox8a/Stat5a/Rnf11/Phyh/Cpt2/Idh1/Stom/Cd151/Reep5/Mgst3/Plin2/Esrra/Etfb/Mtarc2/Acaa2/Ndufb7/Lipe/Ech1/Agpat3/Coq3/Fah/Ddt/Cd302/Ucp2/Sqor/Cavin2/Enpp2/Qdpr/Lpl/Fabp4	57
HALLMARK_XENOBIOTIC_METABOLISM	153	-0.437378	-1.55169	0.00466525	0.0155508	0.00851203	2130	Acox1/Gsr/Hes6/Tnfrsf1a/Arg2/Acox2/Sar1b/Enpep/Abcc3/Aldh2/Irf8/Slc12a4/Igf1/Cat/Tmbim6/Tmem176b/Dhps/Cyb5a/Cda/Dcxr/Xdh/Crot/Idh1/Jup/Fas/Pcx/Etfdh/Abhd6/Bphl/Spint2/Pts/Gstm4/Psmb10/Ech1/Gch1/Gsto1/Pdk4/Ptgr1/Fah/Ddt/Upb1/Upp1/Aldh3a1/Dhrs1/Esr1/Car2/Vnn1	47
HALLMARK_ESTROGEN_RESPONSE_LATE	155	-0.426819	-1.51848	0.0055367	0.0173022	0.00947066	1523	Dynlt3/Bag1/Isg20/Gale/Nab2/Ccnd1/Aldh3a2/Dcxr/Hr/Celsr2/Frk/Arl3/Nherf1/Eeig1/St6galnac2/Etfb/Dnajc12/Cd9/Aldh3b1/Pkp3/Tspan13/Sfn/Chpt1/Klk10/Plaat3/Sult2b1/Tjp3/Areg/Car2/St14/Plac1/Krt13/Ckb	33
HALLMARK_P53_PATHWAY	189	-0.41738	-1.50413	0.00254418	0.00908635	0.00497358	2406	Pdgfa/Prmt2/Dgka/Ptpre/Tpd52l1/Itgb4/Rps12/Fos/Btg1/Btg2/Rxra/Rhbdf2/Vdr/Vamp8/Jun/Tnni1/Def6/Ei24/Steap3/Ldhb/Eps8l2/Tcn2/Ier5/Clca2/Ccng1/Vwa5a/Lif/Mknk2/Sdc1/Cdkn2b/Plxnb2/App/Tm7sf3/Dcxr/Zfp36l1/Ralgds/Sesn1/Stom/Fas/Fuca1/Trp53/Cgrrf1/Ip6k2/Sphk1/Rap2b/Cdkn2a/Sertad3/Casp1/Phlda3/Mapkapk3/Rnf19b/Tm4sf1/Rrad/Baiap2/Zfp365/Dram1/Cd82/Sat1/Socs1/Il1a/Sfn/Upp1/Gm2a/Cebpa/Serpinb5/Trafd1/St14/Tchh	68
HALLMARK_MYC_TARGETS_V1	194	0.482207	1.62378	0.000863134	0.00359639	0.00196855	4128	Myc/Nop56/Mcm4/Ifrd1/Mcm2/Eif2s2/Orc2/Xpot/Eprs1/Mrps18b/Pabpc4/Gm9531/Ddx18/Hspd1/Pabpc1/Cdc45/Iars1/Odc1/Kpnb1/Pcna/Gnl3/Rps2/Ruvbl2/Etf1/Npm1/Stard7/Fbl/Srpk1/Rsl1d1/Cad/Mcm6/Rfc4/Rnps1/Cstf2/Mad2l1/Usp1/Dek/Mcm5/Canx/Hnrnpa1/Nop16/Sf3a1/Mcm7/Hnrnpu/Trim28/Serbp1/Nolc1/Cdk2/Xpo1/Eif2s1/Gspt1/Tcp1/Tomm70a/Cul1/Cnbp/Rrm1/Snrpb2/Tra2b/Cct4/Ddx21/Syncrip/Cct5/Mrpl9/Abce1/Apex1/Cct7/Ranbp1/Nhp2/Srm…	100
HALLMARK_MYC_TARGETS_V2	58	0.686464	1.9808	0.000139891	0.000777174	0.0004254	3792	Dusp2/Myc/Nop56/Tcof1/Mcm4/Ung/Hk2/Wdr43/Tfb2m/Slc19a1/Ddx18/Imp4/Hspd1/Gnl3/Npm1/Nop2/Utp20/Tbrg4/Ppan/Mcm5/Nop16/Rrp12/Rcl1/Map3k6/Nolc1/Mybbp1a/Prmt3/Pus1/Ndufaf4/Nip7/Bysl/Slc29a2/Pes1/Srm/Pprc1/Mphosph10/Aimp2/Tmem97/Cbx3/Wdr74/Grwd1/Hspe1/Rrp9/Plk4/Exosc5/Mrto4	46
HALLMARK_G2M_CHECKPOINT	192	0.611125	2.05501	6.60118e-08	8.25148e-07	4.5166e-07	3710	Meis2/Sqle/Mybl2/Atf5/Brca2/Myc/Aurka/Slc7a1/Slc7a5/Bard1/Espl1/E2f1/Cenpf/Mcm2/Cdc7/Cdc6/Racgap1/Kif5b/Stil/Top1/Tpx2/Mcm3/Casp8ap2/Ndc80/Ilf3/Odf2/Chek1/Smc2/Nasp/Ncl/Ezh2/Ss18/Lmnb1/Rpa2/Dbf4/Cdc45/Nup50/Odc1/Kif11/Ccnf/Kpnb1/Aurkb/Ube2c/Hmmr/Exo1/Chaf1a/Nsd2/Tacc3/Mcm6/Bub1/Top2a/E2f3/Mad2l1/Rbl1/Lbr/Nek2/Upf1/Pole/Mcm5/Nup98/Rad21/Kif15/Sap30/Prim2/Hnrnpu/Mtf2/Egf/Nolc1/Srsf10/Mapk14/Orc5/Pd…	129
HALLMARK_E2F_TARGETS	199	0.644182	2.17773	2.60367e-10	4.33945e-09	2.37528e-09	2496	Atad2/Dscc1/Mthfd2/Mybl2/Brca2/Tfrc/Myc/Rad51ap1/Aurka/Nop56/Cse1l/Bard1/Mcm4/Gins1/Espl1/Hmgb2/Timeless/Mms22l/Ung/Brca1/Mcm2/Prkdc/Racgap1/Ccne1/Msh2/Rad1/Orc2/Rad50/Cbx5/Slbp/Mcm3/Ilf3/Chek1/Cnot9/Nasp/Ezh2/Tubb5/Lmnb1/Rpa2/Ncapd2/Hells/Dnmt1/Kif18b/Wdr90/Smc6/Wee1/Aurkb/Pcna/Hmmr/Nup205/Pole4/Rfc1/Nup153/Tacc3/Shmt1/Spc25/Mcm6/Ppm1d/Top2a/Ccp110/Mre11a/Zw10/Mad2l1/Dck/Lbr/Usp1/Lig1/Nbn/Donson…	110
