# Supplementary material for: The CXCL10/CXCR3 axis is essential for sustaining immunological dormancy in triple-negative breast cancer
Source: NPJ Breast Cancer. 2026 Jan 30;12:36. doi: 10.1038/s41523-026-00903-6 (PMC12960658; doi:10.1038/s41523-026-00903-6)
Supplement: Supplementary file 4 — Supplementary Data 3 [file 41523_2026_903_MOESM4_ESM.xlsx]

## Sheet: D2.0R Dormancy Signature
Gene Symbol
Armcx2
Lpl
Cck
Hdgfl3
Cd200
Armcx1
Stc1
Pmaip1
Syt7
Pkp1
Rab39b
Zrsr2-ps1
Pax5
Lrrc8e
Krt14
Lmo1
Slc9a2
Arsj
Gulp1
Clmn
Anxa8
Rora
Col5a3
Vgll3
Tspan6
Pitpnm3
Armcx4
Igf1
Armcx3
Lhfpl4
Pax6
Vipr1
Olfm2
Colec12
Slc38a1
Fat2
Zfp422
Gstt3
Trim30d
Mbnl3
Phf11d
Klrb1b
Rundc3b
Tmsb4x
Ddit4l
Slc16a3
Havcr2
Gm47015
Nhs
Klf12
Lsr
Gpc4
Wtip
Has2
Ptk2b
Ifi44l
Krt16
Ncam1
Flot2
Col6a3
Ednra
Mapkapk3
Ripor2
Abcb1b
Gem
Col6a2
F2rl1
Sirpa
F830016B08Rik
Dynap
Ripk4
Pdk4
Aplp1
Rps6ka6
Dnaja4
Cdh17
Rnase4
Hook1
Scg5
Prss23
Tnc
Dusp18
Egfr
Gm12352
Sp6
Ifit3
Cxcl16
Fam167a
Ttll7
Krt8
Zfp518a
Wdr72
Ifit3b
Hoxa9
Acsbg1
9930111J21Rik2
Pianp
Syce2
Bnc1
Il1a

## Sheet: MR20 Dormancy Signature
Gene Symbol
Ifi44
Ifit3
Nos2
Irf7
Cmpk2
Gm7609
Tgtp1
Rtp4
Csprs
Akr1c18
Gm12250
Chi3l1
Zbp1
Usp18
I830012O16Rik
Oas2
Ddx60
Oas1g
Prl2c3
Slc15a2
Oas3
Gbp4
Rsad2
Prl2c5
Ltf
Serpinb2
Gbp3
Irgm2
9930023K05Rik
Oasl2
Ifit1
Tfpi
D14Ertd668e
Oas1a
Trim30a
Mpa2l
BC023105
Ly6a
Serpinb9b
Xaf1
Dhx58
Ly6c1
Parp14
Vtcn1
AW112010
Gm12185
//
Iigp1
Isg15
Steap4
Lgals9
Ly6c2
Abcg2
Ccrl2
H28
Arrdc4
Ifi47
Cxcl10
Il1f6
Tnc
Gbp2
Bcl2l15
Samd9l
Irgm1
Gbp1
Apol9a
Apol9b
Gbp6
Tc2n
Ngfr
Gbp9
F13a1
Ube2l6
Fam132a
Chn2
Lce1h
AA467197
Ddx58
Cd69
Bst2
Ccl5
Csf2
Sp110
Sp100
Mmp9
Ifih1
Hsh2d
Ly6e
Krt14
Stra6
Pcdhb16
Stat2
Mx2
Oasl1
Tmem195
BC025446
Slfn2
Phf11
Oas1b
Stat1

## Sheet: Common genes in Venn diagram
Dormancy Signature (common 32 genes)	Dormancy Signature human	Dormancy Signature human detected in METABRIC	common2	common2 human	common2 human detected in METABRIC
Adar	ADAR	ADAR	Fbln1	FBLN1	FBLN1
Apol7a	APOL1	APOL1	Hhip	HHIP	HHIP
Arhgdib	APOL2	APOL2
Ccl5	APOL3	APOL3
Csf2	APOL4	APOL4
Cxcl10	ARHGDIB	ARHGDIB
Ddx60	CSF2	CSF2
Dock10	CXCL10	CXCL10
Eppk1	DDX60	DOCK10
Fbxw17	DOCK10	IFIH1
Gm12250	EPPK1	IL1A
Ifi202b	IFIH1	IL6
Ifi205	IL1A	KRT16
Ifih1	IL6	MNDA
Il1a	KRT16	OAS1
Il6	MITD1	OASL
Krt16	MNDA	PARP10
Mitd1	OAS1	PARP11
Oas1b	OASL	PARP12
Oasl1	PARP10	RNF213
Parp10	PARP11	RSAD2
Parp11	PARP12	SERPINB8
Parp12	RNF213	STAT1
Rnf213	RSAD2	STAT2
Rsad2	SERPINB8	TOR3A
Serpinb8	STAT1	TRIM21
Stat1	STAT2	TRIM25
Stat2	TOR3A	VTCN1
Tor3a	TRIM21
Trim21	TRIM25
Trim25	VTCN1
Vtcn1
